# Supplementary material for: Study on the characteristics and correlation of fecal microbiota and metabolites in patients with acute lung injury after cardiopulmonary bypass based on 16S rRNA sequencing and non-targeted metabolomics analysis
Source: Front Immunol. 2026 Jan 12;16:1713650. doi: 10.3389/fimmu.2025.1713650 (PMC12832994; doi:10.3389/fimmu.2025.1713650)
Supplement: Supplementary file 2 [file Table1.xlsx]

## Sheet: Table S1
Table S1 Qualitative and quantitative list of all metabolites
neg/pos	MS2_name	log2_FC(case_mean/control_mean)	Pvalue	FDR	VIP
neg	Cyclohexanesulfamic acid	1.8426	0.27518	0.765449	32.4509
neg	1-o-octyl-2-o-(n-methylcarbamoyl)-sn-glyceryl-3-phosphorylcholine	0.439655	0.426868	0.809426	24.5693
neg	L-alaninamide, n-[2-[2-(hydroxyamino)-2-oxoethyl]-4-methyl-1-oxopentyl]-3-(2-naphthalenyl)-l-alanyl-	0.481465	0.429699	0.809426	22.8396
neg	Propofol .beta.-d-glucuronide	-2.32288	0.233481	0.762149	13.7803
neg	Benzoic acid, 4-[[(1r,2e,4e,6z,9z)-1-[(1s)-4-carboxy-1-hydroxybutyl]-2,4,6,9-pentadecatetraen-1-yl]thio]-	-0.636411	0.118047	0.762149	11.9625
neg	L-iditol	-4.08501	0.0784986	0.762149	11.7629
neg	Taurochenodeoxycholate	1.05644	0.609841	0.870872	11.0214
neg	Idarubicin	-2.07723	0.0102854	0.751922	10.3816
neg	Pyruvate	-1.06902	0.0503875	0.762149	9.3732
neg	Glycochenodeoxycholate	2.54939	0.445887	0.814615	9.36361
neg	Pinocembrin	1.43978	0.207522	0.762149	9.33232
neg	Glufosinate	0.877274	0.458303	0.819994	8.29206
neg	Pyridoxamine 5-phosphate	-2.56388	0.0967949	0.762149	8.27174
neg	Paxilline	0.437799	0.553807	0.85319	8.09376
neg	2,4-diaminobenzenesulfonic acid	1.43026	0.0927073	0.762149	8.05503
neg	3,4-dihydroxycinnamic acid (l-alanine methyl ester) amide	-0.603043	0.184889	0.762149	7.89729
neg	Glycocholic acid	2.44459	0.459209	0.819994	7.86336
neg	2-[3-[(e)-6-acetyloxy-2-hydroxy-6-methyl-3-oxohept-4-en-2-yl]-6-(carboxymethyl)-2-hydroxy-3a,5a,9b-trimethyl-5-oxo-2,3,4,6,9,9a-hexahydro-1h-cyclopenta[a]naphthalen-7-yl]-2-methylpropanoic acid	1.05022	0.168416	0.762149	7.8612
neg	1-nitropyrene	0.639895	0.374606	0.794478	7.7426
neg	2'-deoxycytidine 5'-monophosphate	0.448675	0.514658	0.841858	7.71312
neg	N-acetyl-l-phenylalanine	-0.698207	0.0211986	0.762149	7.41476
neg	Eudesmin	-0.334426	0.36914	0.793552	7.0864
neg	1,2-dioleoyl-sn-glycero-3-phospho-(1'-myo-inositol-3'-phosphate)	0.197678	0.79293	0.935725	6.8152
neg	Linoleic acid	0.8311	0.0804791	0.762149	6.15289
neg	Arenobufagin	0.320406	0.371336	0.793843	5.87105
neg	Planaic acid	1.48319	0.145505	0.762149	5.82694
neg	Trans-ferulic acid	-1.90638	0.0300037	0.762149	5.79363
neg	Ganciclovir	0.535962	0.372946	0.793876	5.76439
neg	D-arabitol	-2.26672	0.0844192	0.762149	5.70192
neg	Convallatoxin	-2.5098	0.0248284	0.762149	5.68964
neg	D-glucose 6-phosphate	-1.85007	0.0155489	0.762149	5.57061
neg	Probucol	0.455263	0.395514	0.800367	5.42612
neg	Benzoic acid, 2-fluoro-	2.74456	0.129469	0.762149	5.37754
neg	3-hydroxyphenylacetic acid	-1.48814	0.0121148	0.752003	5.2016
neg	Glycine, 1,1'-(1,8-dioxo-1,8-octanediyl)bis[glycyl-	-0.627555	0.0716292	0.762149	5.13534
neg	Propanedinitrile, 2-[(3-hydroxy-4-nitrophenyl)methylene]-	-0.766786	0.463138	0.821323	5.13424
neg	Butamifos	-2.06706	0.0445475	0.762149	5.05834
neg	Dehydroluciferin	-1.63524	0.165685	0.762149	4.97719
neg	Eplerenone hydroxy acid	0.674435	0.283887	0.766759	4.90727
neg	Terephthalic acid	2.21232	0.164501	0.762149	4.88374
neg	Palmitic acid	0.368775	0.0982297	0.762149	4.84372
neg	(1-acetyloxy-3-hydroxy-6,8a-dimethyl-7-oxo-3-propan-2-yl-2,3a,4,8-tetrahydro-1h-azulen-4-yl) 4-hydroxybenzoate	0.0336573	0.919848	0.977897	4.74821
neg	Indole	-0.389669	0.288531	0.767079	4.67999
neg	5-isoxazoleacetic acid, 4,5-dihydro-3-(4-hydroxyphenyl)-, methyl ester	2.9612	0.394582	0.800367	4.65809
neg	Benazepril	1.9694	0.0411918	0.762149	4.65643
neg	Succinate	-0.713311	0.124959	0.762149	4.59233
neg	Hydrocortisone 21-hemisuccinate	-2.29281	0.225143	0.762149	4.58053
neg	Pantothenate	0.443182	0.175744	0.762149	4.56559
neg	2-chlorobenzoic acid	2.25661	0.0517068	0.762149	4.55914
neg	Isoleucine	-0.289613	0.427673	0.809426	4.5578
neg	Mollicellin i	-2.68842	0.190925	0.762149	4.52246
neg	Salicyluric acid	0.49902	0.58223	0.862475	4.39695
neg	Folinic acid	0.880571	0.402481	0.801328	4.32688
neg	1-(1,2-dihexanoylphosphatidyl)inositol	-3.69345	0.121405	0.762149	4.24593
neg	Phloretin	-2.15539	0.0071002	0.751922	4.22212
neg	Taurocholate	0.531633	0.763338	0.924648	4.16899
neg	Urobilinogen	0.385475	0.716732	0.909432	4.15836
neg	Taurolithocholic acid sulfate	1.94457	0.377079	0.795101	4.0952
neg	Defluoroatorvastatin	0.386471	0.589078	0.863683	4.0601
neg	Isethionate	1.03298	0.268863	0.763775	4.03271
neg	D-proline	-0.481558	0.307503	0.772152	3.98922
neg	1,3,5(10)-estratrien-3,17.beta.-diol 17-glucosiduronate	-0.436997	0.22003	0.762149	3.98513
neg	Cinobufagin	0.553392	0.593882	0.866255	3.92937
neg	5-quinolinesulfonic acid, 8-hydroxy-7-[2-(6-sulfo-2-naphthalenyl)diazenyl]-	-0.283695	0.525696	0.845494	3.82616
neg	Caproic acid	2.63989	0.0710362	0.762149	3.70189
neg	Myristic acid	-0.71241	0.138619	0.762149	3.68982
neg	2-naphthalenesulfonic acid	1.63838	0.16917	0.762149	3.63025
neg	Cortisol 21-sulfate	-0.967829	0.14689	0.762149	3.5643
neg	Propofol	-2.64307	0.203184	0.762149	3.55809
neg	(2s,3r,5r,10r,13r,14s,17s)-2,3,14-trihydroxy-10,13-dimethyl-17-[(2r,3r,5r)-2,3,6-trihydroxy-5,6-dimethylheptan-2-yl]-2,3,4,5,9,11,12,15,16,17-decahydro-1h-cyclopenta[a]phenanthren-6-one	0.927623	0.0150044	0.762149	3.55024
neg	Estrone glucuronide	-0.442846	0.24175	0.762149	3.49386
neg	Dodecyl phosphate	0.210013	0.66283	0.890681	3.46292
neg	Coenzyme q2	0.649933	0.266771	0.763775	3.45109
neg	Dodecanoic acid	-1.79328	0.304195	0.771056	3.40803
neg	DL-threonine	-1.36136	0.00908344	0.751922	3.33538
neg	1-palmitoyl-2-hydroxy-sn-glycero-3-phospho-(1'-rac-glycerol)	0.642485	0.0323899	0.762149	3.2729
neg	Entacapone 3-.beta.-d-glucuronide	-0.523808	0.621019	0.875416	3.25734
neg	L-pyroglutamic acid	-0.643463	0.140526	0.762149	3.23422
neg	Kynurenic acid	-1.46887	0.0562362	0.762149	3.22463
neg	Carbobenzyloxyglycylglycyl-l-norleucine	-1.62343	0.0369476	0.762149	3.10152
neg	Gallic acid	0.762523	0.0860456	0.762149	3.07463
neg	Guanidinoethyl sulfonate	0.333228	0.664714	0.891553	3.05337
neg	Naltrindole	-0.415145	0.182581	0.762149	3.04285
neg	Sarcosine	-0.346424	0.262703	0.763775	3.04058
neg	Aschantin	-0.795107	0.059762	0.762149	3.02625
neg	Dodecanedioic acid	2.01417	0.0222394	0.762149	3.02319
neg	Mls000863654-01!	-1.16997	0.0987543	0.762149	2.99494
neg	N-acetylglucosamine	-1.68187	0.0624449	0.762149	2.97907
neg	6-hydroxyflavone	-6.36633	0.135007	0.762149	2.97797
neg	Mef-glu	-1.85546	0.263774	0.763775	2.97679
neg	Kanamycin a	-0.186424	0.611303	0.871444	2.97504
neg	Cefuroxime	-0.844585	0.466186	0.822686	2.94873
neg	Hydrocinnamic acid	1.56934	0.0611029	0.762149	2.9442
neg	Mitragynine	-0.0125411	0.969347	0.990563	2.91233
neg	Embelin	0.189215	0.156718	0.762149	2.85277
neg	Fumarate	-0.631885	0.361557	0.790309	2.84501
neg	Indole-3-butyric acid	0.563764	0.413193	0.803531	2.83208
neg	5-hydroxy-l-tryptophan	1.39696	0.024293	0.762149	2.82495
neg	3-isopropylmalate	2.11397	0.117369	0.762149	2.77433
neg	Doxorubicinone	-1.86327	0.377562	0.795101	2.74987
neg	2s-amino-4-phosphonobutyric acid	-2.20215	0.0982104	0.762149	2.70817
neg	Sinomenine	-1.90022	0.00703181	0.751922	2.70256
neg	Gemcitabine	0.106678	0.796045	0.937359	2.69854
neg	Pioglitazone	-1.99484	0.0693502	0.762149	2.61934
neg	1-palmitoyl-2-hydroxy-sn-glycero-3-phosphoethanolamine	0.949963	0.0217083	0.762149	2.61449
neg	Pregnenolone sulfate	0.444889	0.456564	0.819963	2.55097
neg	Orcinol	1.26532	0.084226	0.762149	2.54863
neg	D-glucarate	1.02278	0.0527677	0.762149	2.54774
neg	Uridine 5'-monophosphate	-1.163	0.389474	0.799017	2.54008
neg	4,6-dinitro-o-cresol	-0.954614	0.048221	0.762149	2.53677
neg	4',5,7-trihydroxy 3,3',6,8-tetramethoxyflavone	-1.13127	0.134613	0.762149	2.50915
neg	Vitexin 4-o-glucoside	-2.1607	0.284885	0.766759	2.50732
neg	Tetrahydroalstonine	-1.41899	0.0836828	0.762149	2.50561
neg	Sucralose	-0.0306807	0.956294	0.987371	2.47276
neg	Mycophenolic acid .beta.-d-glucuronide	-1.0906	0.0186634	0.762149	2.46072
neg	Glucose-6-phosphate	-2.772	0.0561652	0.762149	2.45732
neg	2,3-dinor-8-isoprostaglandin-f2.alpha.	-0.514626	0.421533	0.808745	2.44616
neg	Tyr-Pro-Phe	-3.91536	0.0467229	0.762149	2.43705
neg	N-acetyl-d-glucosamine	-1.16024	0.14902	0.762149	2.43682
neg	Glycine	-0.870294	0.071391	0.762149	2.42856
neg	Slca - sulfolithocholic acid	1.0303	0.166214	0.762149	2.42729
neg	Prazosin	0.571201	0.503952	0.83647	2.40921
neg	Pi(18:0,8,9-eet)	0.927611	0.269593	0.763775	2.40329
neg	Falcarindiol	-0.564412	0.390528	0.799243	2.40108
neg	Cochlioquinone a	0.0896349	0.893888	0.969617	2.39505
neg	11,14,17-eicosatrienoic acid, (z,z,z)-	0.719084	0.204577	0.762149	2.38876
neg	Morphine n-oxide	-0.58191	0.297393	0.767526	2.38727
neg	Mitoxantrone	-0.472458	0.150692	0.762149	2.35251
neg	Acetaminophen	-2.69659	0.247007	0.762149	2.33967
neg	3-hydroxypyridine	1.54987	0.0777617	0.762149	2.33057
neg	D-ribulose 5-phosphate	-1.34902	0.0795638	0.762149	2.30389
neg	Alpha-ketoisovaleric acid	-0.366085	0.364728	0.790462	2.28538
neg	.beta.-zearalenol	-0.498732	0.455899	0.819819	2.26474
neg	3'-hydroxyrepaglinide	0.418261	0.193383	0.762149	2.26442
neg	Gelsemine	-2.00694	0.101902	0.762149	2.25902
neg	O,o-dimethyl dithiophosphate	1.67369	0.327533	0.780258	2.234
neg	Fumonisin py4	-1.56408	0.103411	0.762149	2.23105
neg	Ipecoside	-1.97528	0.215982	0.762149	2.22882
neg	3-dehydrocholic acid	0.213701	0.783591	0.932117	2.20913
neg	Deoxycholic acid	-0.068338	0.886173	0.966684	2.20351
neg	N-palmitoyltaurine	1.17619	0.179658	0.762149	2.19473
neg	Dimethachlor cga369873	0.680399	0.548243	0.852752	2.19001
neg	Succinic semialdehyde	0.0935098	0.84406	0.952549	2.18587
neg	Dantrolene	-2.24781	0.13351	0.762149	2.16355
neg	N-stearoyltaurine	1.52908	0.250567	0.762149	2.15551
neg	1-lauroyl-2-hydroxy-sn-glycero-3-phosphocholine	1.01548	0.0666632	0.762149	2.15179
neg	Hexsose + hexsose-deoxyhexose + c20h32	-1.21586	0.111555	0.762149	2.14881
neg	Glycerol 3-phosphate	0.140452	0.89873	0.971174	2.13776
neg	Uridine	0.7928	0.205887	0.762149	2.13008
neg	Aldosterone	1.45239	0.238772	0.762149	2.10859
neg	Cholesteryl sulfate	0.0338277	0.725703	0.913147	2.09779
neg	Fluazifop	-1.53159	0.0232868	0.762149	2.09533
neg	Ecgonine	-0.912552	0.254243	0.762149	2.09034
neg	Lithocholic acid	-0.0379088	0.9366	0.983902	2.07803
neg	Steviolbioside	-2.15947	0.14878	0.762149	2.07013
neg	O-phosphotyrosine	-1.82256	0.240006	0.762149	2.0485
neg	(2s,3s)-6'-methyl-3-phenylspiro[oxirane-2,7'-quinazolino[3,2-a][1,4]benzodiazepine]-5',13'-dione	0.357364	0.823715	0.945911	2.03396
neg	Atorvastatin	-0.153245	0.867547	0.960667	2.01202
neg	Caffeine	-6.36934	0.135778	0.762149	2.00796
neg	2-[(6,7-dimethoxy-1,2,3,4-tetrahydroisoquinolin-1-yl)methyl]-3-ethyl-9,10-dimethoxy-5-oxido-2,3,4,6,7,11b-hexahydro-1h-benzo[a]quinolizin-5-ium	1.02175	0.066085	0.762149	1.97321
neg	Quercetin	-0.46482	0.516788	0.84212	1.96508
neg	D-ribose 5-phosphate	-1.9084	0.0376993	0.762149	1.96144
neg	L-aspartic acid	-1.00685	0.0539314	0.762149	1.95005
neg	Propionic acid	-0.658203	0.13756	0.762149	1.9433
neg	Methotrexate	0.293167	0.841144	0.951652	1.91938
neg	6-hydroxynicotinic acid	1.41991	0.0730376	0.762149	1.91184
neg	Bisphenol af	-1.48096	0.0833133	0.762149	1.89675
neg	1-(10z-heptadecenoyl)-sn-glycero-3-phospho-(1'-rac-glycerol)	-0.497587	0.0964085	0.762149	1.89182
neg	Mucic acid	1.28335	0.154279	0.762149	1.88845
neg	Gln-glu	-1.07742	0.0234804	0.762149	1.87186
neg	N-acetyl-l-glutamate	0.66248	0.0947125	0.762149	1.85723
neg	Puerarin	-7.62321	0.112347	0.762149	1.8568
neg	N-acetyl-l-aspartic acid	-0.653716	0.230348	0.762149	1.85631
neg	Phenyllactic acid	-0.318278	0.610208	0.870872	1.85596
neg	Gartanin	-1.21331	0.145672	0.762149	1.85175
neg	Methylphosphonic acid	0.482172	0.166797	0.762149	1.84325
neg	Lysine	-0.863052	0.0163141	0.762149	1.84282
neg	2,4,6-trinitrotoluene	-1.78581	0.0238433	0.762149	1.83508
neg	His-ser	0.968676	0.0522196	0.762149	1.81487
neg	Indolelactic acid	-0.855657	0.254093	0.762149	1.81449
neg	Butanoic acid	0.29807	0.45838	0.819994	1.80452
neg	[(2r,3r,4s,5s,6r)-3-acetyloxy-2-(acetyloxymethyl)-5-hexanoyloxy-6-[(2s,3r)-2,3,4-trihydroxybutoxy]oxan-4-yl] 14-hydroxytetradecanoate	-1.50131	0.043518	0.762149	1.80364
neg	D-mannose 6-phosphate	-0.510165	0.408274	0.802477	1.7895
neg	Thymine	0.618949	0.0927765	0.762149	1.78109
neg	Neburon	3.39311	0.0233775	0.762149	1.77915
neg	Fosetyl	0.532701	0.00886173	0.751922	1.77832
neg	Guanidinosuccinic acid	-0.851883	0.501102	0.835456	1.77815
neg	Eupatilin	-0.553145	0.317442	0.775967	1.77558
neg	Trh, free acid	-3.67011	0.0564476	0.762149	1.75769
neg	Magnolol	0.0761089	0.481573	0.827972	1.75703
neg	Dimboa + o-hex-hex	-3.46089	0.0929699	0.762149	1.75694
neg	Enterodiol	-0.512052	0.350965	0.789649	1.75604
neg	Xanthosine	4.15954	0.203162	0.762149	1.75364
neg	Sudca - sulfoursodeoxycholic acid	-0.2692	0.222266	0.762149	1.74656
neg	3-amino-2,5-dichlorobenzoic acid	-1.29518	0.329939	0.780656	1.74408
neg	1,2-dimyristoyl-sn-glycero-3-phosphate	0.816211	0.293331	0.767526	1.73321
neg	Rubranoside a	0.371694	0.544621	0.851426	1.73309
neg	Paraoxon	-2.19478	0.268893	0.763775	1.71788
neg	P-toluenesulfonic acid	-0.876839	0.178122	0.762149	1.71482
neg	3-(3-Hydroxyphenyl)propanoic acid	1.13254	0.264697	0.763775	1.71195
neg	17-phenyltrinorprostaglandin a2	-1.59357	0.0396569	0.762149	1.70807
neg	Ile-Pro	1.25674	0.0169551	0.762149	1.70391
neg	1-stearoyl-2-arachidonoyl-sn-glycero-3-phospho-(1'-sn-glycerol)	3.16097	0.107836	0.762149	1.69673
neg	4',6'-dimethoxy-2'-hydroxyacetophenone	2.15898	0.17305	0.762149	1.68538
neg	Noreugenin	-1.30267	0.0644149	0.762149	1.68497
neg	1-octadecanoyl-sn-glycero-3-phospho-(1'-sn-glycerol)	-0.257995	0.271456	0.764414	1.68074
neg	[4-[3,4,5-trihydroxy-6-(hydroxymethyl)oxan-2-yl]oxyphenyl]methyl 3-acetyloxy-2-hydroxy-2-[(4-hydroxyphenyl)methyl]butanoate	-2.25596	0.236097	0.762149	1.67995
neg	3,5-dimethoxy-4-hydroxycinnamic acid	-1.94328	0.101401	0.762149	1.67213
neg	(S)-2-Hydroxyglutarate	0.492145	0.423529	0.809394	1.65555
neg	Ginsenoside f3	1.56073	0.0681063	0.762149	1.65029
neg	2-methylquinolin-4-ol	1.46578	0.209656	0.762149	1.63481
neg	Hesperidin	0.798568	0.380238	0.795123	1.6305
neg	1,4-dithiothreitol	1.64294	0.0574556	0.762149	1.62928
neg	Echinocystic acid	2.17407	0.0888205	0.762149	1.61333
neg	.beta.-alanine, n-[2-[(3-hexylphenyl)amino]-2-oxoethyl]-	-1.69905	0.0925682	0.762149	1.59802
neg	Purine	-1.20093	0.0842176	0.762149	1.58257
neg	11beta-hydroxyprogesterone	0.820922	0.0634512	0.762149	1.56773
neg	1,2-dioleoyl-sn-glycero-3-phospho-(1'-myo-inositol-3',4'-bisphosphate)	-0.887336	0.175097	0.762149	1.55529
neg	Macluraxanthone	-1.17824	0.197225	0.762149	1.55518
neg	Fahfa 36:4	1.48021	0.173587	0.762149	1.55502
neg	Androstendione	0.417354	0.49534	0.833415	1.54019
neg	4-pyridoxic acid	-0.565647	0.109864	0.762149	1.53907
neg	Physcion	-1.18433	0.0249054	0.762149	1.51739
neg	Ursodeoxycholic acid	-0.322842	0.60536	0.868218	1.51407
neg	Quinolinate	0.842164	0.0395409	0.762149	1.5061
neg	3,5-dinitrosalicylate	0.571698	0.308396	0.772294	1.50558
neg	Thr-Glu	0.472382	0.417171	0.805823	1.50299
neg	Feruloyl tyramine	-1.40234	0.153748	0.762149	1.50219
neg	Nizatidine	-1.13041	0.510987	0.840533	1.49866
neg	N-[tris(hydroxymethyl)methyl]-3-amino-2-hydroxypropanesulfonic acid	-0.73822	0.227712	0.762149	1.49527
neg	Pi(17:0,18-hete)	1.31872	0.221566	0.762149	1.49524
neg	Nicotinate d-ribonucleotide	-1.52363	0.103384	0.762149	1.49404
neg	Digalacturonic acid	0.158112	0.682452	0.899285	1.4814
neg	5,7-dihydroxy-2-(4-hydroxy-3-methoxyphenyl)-6-(3-methylbut-2-enyl)-2,3-dihydrochromen-4-one	-2.02027	0.0394393	0.762149	1.47722
neg	Gitoxin	-1.66546	0.0362369	0.762149	1.47014
neg	9-phenanthrol	1.08749	0.264535	0.763775	1.45957
neg	2-hydroxyanthraquinone	0.632234	0.0191034	0.762149	1.45795
neg	4-(2-hydroxyethyl)piperazine-1-ethanesulfonic acid	-2.73746	0.275808	0.765648	1.45366
neg	2'-chloro-2-hydroxy-5-methylbenzophenone	-1.84629	0.177043	0.762149	1.44906
neg	Xanthine	0.163323	0.547037	0.852435	1.44453
neg	Gamma-Glu-Cys	-1.69876	0.0354197	0.762149	1.43699
neg	Indomethacin	-4.12145	0.232766	0.762149	1.43085
neg	Rosuvastatin	-0.491304	0.698116	0.902621	1.42836
neg	Casticin	-2.07133	0.0387969	0.762149	1.42333
neg	D-pinitol	0.484627	0.380009	0.795123	1.42309
neg	Phenaceturic acid	-0.206453	0.693662	0.901715	1.41676
neg	Dl-lactate	-0.130336	0.829431	0.947509	1.4164
neg	Gln-tyr	0.0282956	0.947347	0.985114	1.40807
neg	Nortrachelogenin	-2.06663	0.130904	0.762149	1.3981
neg	Methyl hexadecanoate	0.694226	0.232532	0.762149	1.38023
neg	N-[5-[[4-[4-[acetyl(hydroxy)amino]butylamino]-4-oxobutanoyl]-hydroxyamino]pentyl]-n'-(5-aminopentyl)-n'-hydroxybutanediamide	1.44483	0.238184	0.762149	1.3769
neg	Ezetimibe	-1.71655	0.0469711	0.762149	1.37354
neg	2-methoxy-5-nitrophenol	-2.22274	0.208505	0.762149	1.3654
neg	Acetic acid, 2-(4-chloro-2-methylphenoxy)-	-1.7397	0.0982896	0.762149	1.36262
neg	Ureidosuccinic acid	-4.79823	0.17432	0.762149	1.35755
neg	Heptadecasphing-4-enine	0.580758	0.181687	0.762149	1.34222
neg	Hydroxyphenyllactic acid	-0.729465	0.0754893	0.762149	1.33254
neg	Citrinin	0.97827	0.266228	0.763775	1.32703
neg	Mgmg 18:3	-1.45189	0.0405289	0.762149	1.3215
neg	Ketoprofen	-1.86394	0.0042081	0.751922	1.30984
neg	Val-Ile	0.15431	0.677839	0.897712	1.30339
neg	Cidofovir	1.51579	0.0348152	0.762149	1.30115
neg	(4e,8e)-10-(4-hydroxy-6-methoxy-7-methyl-3-oxo-1h-2-benzofuran-5-yl)-4,8-dimethyldeca-4,8-dienoic acid	-0.324508	0.311865	0.772953	1.29801
neg	N-Acetyl-D-Glucosamine 6-Phosphate	-0.0645977	0.931126	0.981889	1.29798
neg	Raffinose	1.13395	0.191025	0.762149	1.29604
neg	Ginsenoside rh2	-0.916699	0.0774995	0.762149	1.29552
neg	L-carnosine	0.78538	0.160452	0.762149	1.2938
neg	Muramic acid	-2.2443	0.0159426	0.762149	1.28807
neg	Madecassic acid	-0.786338	0.347652	0.788382	1.27773
neg	Clausarin	-0.267364	0.604332	0.868218	1.26877
neg	Oleanolic acid	1.41931	0.166005	0.762149	1.25978
neg	Higenamine	-0.768197	0.59901	0.86752	1.24452
neg	2,4-dimethylphenol	2.47261	0.0463841	0.762149	1.23998
neg	1.alpha.-methyl-5.alpha.-androstan-3.alpha.-ol-17-one glucuronide	-4.25931	0.217611	0.762149	1.23106
neg	4-({5-[5-hydroxy-3-({[(2z)-2-methylbut-2-enoyl]oxy}methyl)pentyl]-8a-(hydroxymethyl)-5,6-dimethyl-3,4,4a,5,6,7,8,8a-octahydronaphthalen-1-yl}methoxy)-4-oxobutanoic acid	0.852745	0.150881	0.762149	1.23103
neg	Homovanillic acid	-0.813814	0.0146591	0.762149	1.23095
neg	Ectoine	-0.826833	0.448787	0.81647	1.22391
neg	2-[(2r,4as,8s,8as)-8-[2-[(4as,7r,8ar)-7-(1-carboxyethenyl)-1-hydroxy-4a-methyl-2-oxo-6,7,8,8a-tetrahydro-5h-naphthalen-1-yl]ethyl]-4a-methyl-7-oxo-1,2,3,4,8,8a-hexahydronaphthalen-2-yl]prop-2-enoic acid	-0.429798	0.336058	0.783803	1.21971
neg	M-hydroxycocaine	1.8602	0.11463	0.762149	1.21876
neg	N-acetylneuraminic acid	0.410923	0.504443	0.836725	1.21766
neg	Vicenin 2	-1.41872	0.04014	0.762149	1.21606
neg	Dulcitol	-1.51276	0.0511938	0.762149	1.21179
neg	16-hydroxyhexadecanoic acid	0.535316	0.23228	0.762149	1.20551
neg	Benzenesulfonic acid	0.0745314	0.659109	0.889954	1.20544
neg	Robustone methyl ether	-0.552012	0.294348	0.767526	1.20237
neg	1,8-dinitropyrene	-0.617393	0.281695	0.766744	1.20231
neg	Digitoxin	-1.45536	0.0413854	0.762149	1.19961
neg	Cholic acid	-0.500652	0.350606	0.789649	1.19923
neg	Enalapril	0.846906	0.364397	0.790358	1.19592
neg	Pectolinarigenin	-1.35257	0.0203634	0.762149	1.18979
neg	N5-(1-iminobutyl)-l-ornithine	-0.286512	0.579594	0.862114	1.18616
neg	Monensin	-0.375085	0.417644	0.805823	1.18142
neg	Undecanamide, n-cyclopropyl-11-(3-hydroxy-5-pentylphenoxy)-	-1.26326	0.00474748	0.751922	1.17895
neg	Deoxyinosine	1.53848	0.0961534	0.762149	1.17848
neg	Chlorophene	-1.31243	0.392498	0.800367	1.16524
neg	Estrone	2.06151	0.0344035	0.762149	1.16228
neg	Naringin	-0.592093	0.262382	0.763775	1.15259
neg	Ser-Lys	0.793386	0.322847	0.778278	1.15207
neg	NCGC00347708-02	-0.430937	0.268562	0.763775	1.14946
neg	Saccharin	0.625014	0.232696	0.762149	1.14663
neg	Biocytin	-0.296119	0.296019	0.767526	1.14378
neg	N-(phosphonomethyl)glycine	-0.842228	0.186603	0.762149	1.14318
neg	Bosentan	-2.5884	0.185165	0.762149	1.14119
neg	D-galacturonic acid	0.413134	0.42223	0.808912	1.13233
neg	Ile-Lys	-1.70481	0.00854236	0.751922	1.13065
neg	Glu-Met	-2.36466	0.284484	0.766759	1.12515
neg	13-hydroxy-9z,11e-octadecadienoic acid	-0.287697	0.571218	0.858531	1.11323
neg	Trans-2-hydroxycinnamic acid	-1.88212	0.00147737	0.751922	1.11074
neg	Ciwujianoside b	-0.833832	0.0289572	0.762149	1.10536
neg	4-hydroxybenzenesulfonic acid	1.25324	0.214664	0.762149	1.09693
neg	Amobarbital	1.16213	0.117068	0.762149	1.09322
neg	Mitomycin c	-2.47306	0.0301035	0.762149	1.08752
neg	Coniferyl alcohol	0.578149	0.429791	0.809426	1.0859
neg	Diclofop	-0.0537175	0.902013	0.9729	1.08468
neg	Neohesperidose	-1.72212	0.186333	0.762149	1.08428
neg	Mebendazole	-1.70181	0.0278028	0.762149	1.07796
neg	3,3-dimethylglutaric acid	1.09544	0.0661531	0.762149	1.07287
neg	Tazarotenic acid sulfoxide	-1.41122	0.0540639	0.762149	1.07238
neg	Ricinoleic acid	-0.0403096	0.922348	0.978538	1.06715
neg	O-phosphoethanolamine	-2.17811	0.0578959	0.762149	1.06677
neg	3-(n-morpholino)-2-hydroxypropanesulfonic acid	-0.117829	0.777828	0.929446	1.06644
neg	DL-serine	-0.702459	0.0882357	0.762149	1.06618
neg	Capric acid	-1.49011	0.102264	0.762149	1.05937
neg	D-mannitol 1-phosphate	-0.894142	0.145072	0.762149	1.05415
neg	Allantoin	1.54555	0.170409	0.762149	1.05031
neg	L-tyrosine, n-(2-benzoylphenyl)-o-[2-(methyl-2-pyridinylamino)ethyl]-	0.11401	0.891343	0.968185	1.04961
neg	Glutamyl-s-(c3h7s)-cysteinylglycine	0.975327	0.679541	0.898662	1.04622
neg	Asp-Leu	2.61163	0.417939	0.805823	1.03284
neg	16-phenoxytetranorprostaglandin e2	-0.276028	0.322243	0.778278	1.0313
neg	Indole-3-carboxylic acid	-0.918117	0.109933	0.762149	1.02964
neg	7-hydroxyfluphenazine	-5.14491	0.209122	0.762149	1.02332
neg	Deoxyadenosine	2.23792	0.347363	0.788382	1.01309
neg	Candesartan	-0.206792	0.825738	0.946199	1.01236
neg	N-fluorenylacetamide	-0.534675	0.437482	0.812649	1.01099
neg	4-chlorobenzoic acid	-0.114368	0.798873	0.939154	1.00665
neg	Benzoic acid, 4-[[(5,6,7,8-tetrahydro-5,5,8,8-tetramethyl-2-naphthalenyl)carbonyl]amino]-	0.45622	0.518272	0.842609	1.0061
neg	2-linoleoyl-1-palmitoyl-sn-glycero-3-phosphoethanolamine	1.35523	0.0943082	0.762149	1.00602
neg	Vindoline	-0.371531	0.467879	0.823408	1.00555
neg	Desferrioxamine x1	0.740179	0.183124	0.762149	1.00459
neg	L-2-hydroxyglutaric acid	0.479537	0.429138	0.809426	1.00048
neg	Vanillic acid	0.504518	0.709917	0.906639	0.992894
neg	N-acetyl-l-methionine	-0.254321	0.320177	0.776641	0.992728
neg	Fulvestrant 9-sulfone	-1.5371	0.154178	0.762149	0.989096
neg	Indoleacetic acid	0.895049	0.142823	0.762149	0.980781
neg	Indole-3-pyruvic acid	0.589195	0.173919	0.762149	0.979115
neg	Oleoside 11-methyl ester	-1.86442	0.00649467	0.751922	0.978022
neg	L-Alanine	0.434246	0.125906	0.762149	0.977475
neg	Soyasaponin ii	-2.37674	0.0388687	0.762149	0.975573
neg	5-acetylamino-6-formylamino-3-methyluracil	0.892299	0.099525	0.762149	0.974344
neg	D-(+)-galactose	-1.72833	0.205133	0.762149	0.974099
neg	D-glucosamine 1-phosphate	-0.25061	0.796732	0.937693	0.9713
neg	1-o-(9z-octadecenyl)-sn-glycero-2,3-cyclic-phosphate	-0.312704	0.701021	0.903446	0.967278
neg	D-erythro-sphingosine-1-phosphate	1.36023	0.201774	0.762149	0.967081
neg	L-dihydroorotate	0.156978	0.685469	0.900051	0.962266
neg	2',4'-dihydroxyflavone	1.42753	0.0854349	0.762149	0.960819
neg	Spiro[3h-indole-3,3'-pyrrolidine]-1(2h)-acetic acid, 5-chloro-1'-[(2-fluorophenyl)methyl]-2,2',5'-trioxo-	-1.87778	0.00637261	0.751922	0.958219
neg	Ala-Gly-Ala	0.756564	0.480904	0.827972	0.957848
neg	Estrone sulfate	-1.02435	0.333964	0.781436	0.957605
neg	Rutinose	-0.377283	0.487697	0.829971	0.956154
neg	1-heptadecanoyl-sn-glycero-3-phosphocholine	-0.607242	0.245949	0.762149	0.953677
neg	Kojic acid	-0.481633	0.255883	0.762149	0.952888
neg	5-methoxytryptophan	-0.182399	0.706555	0.905193	0.950091
neg	Lewis a trisaccharide	-2.70091	0.036932	0.762149	0.947634
neg	Didymic acid	-1.12824	0.420413	0.808004	0.947227
neg	Thaxtomin a	-3.05641	0.218655	0.762149	0.94133
neg	2-(2h-benzotriazol-2-yl)-4,6-bis(1-methyl-1-phenylethyl)phenol	-1.52986	0.00198365	0.751922	0.937061
neg	2-keto-l-gulonic acid	1.06931	0.178379	0.762149	0.934499
neg	Benzyl alcohol + hex-pen	2.20327	0.0922205	0.762149	0.933329
neg	Oxyphenbutazone	-0.711839	0.260625	0.763775	0.925976
neg	Gambogenic acid	1.86938	0.40634	0.80231	0.923708
neg	Pyruvaldehyde	-1.4155	0.0716333	0.762149	0.920673
neg	3,5-dihydroxybenzyl alcohol	-0.215638	0.740211	0.918249	0.920661
neg	N-benzyloxycarbonylglycine	-0.031989	0.979296	0.993902	0.920498
neg	Lunarine	1.34157	0.0986043	0.762149	0.917054
neg	Ofloxacin	0.936943	0.474211	0.825962	0.914603
neg	Alpha-collatolic acid	-1.71785	0.122179	0.762149	0.907371
neg	Cephalexin	-0.853024	0.597526	0.866782	0.905248
neg	6-hydroxyflavanone	-0.727289	0.186022	0.762149	0.904956
neg	Allyl isothiocyanate	0.31625	0.549606	0.85319	0.903694
neg	5-heptenoic acid, 7-[(1r,2r,3s,5s)-2-[(1e,3s)-3-(2,3-dihydro-1h-inden-2-yl)-3-hydroxy-1-propen-1-yl]-3-fluoro-5-hydroxycyclopentyl]-, (5z)-	-1.40384	0.287152	0.766759	0.903672
neg	Desmethylcerivastatin	-4.21142	0.210768	0.762149	0.903095
neg	Pinolidoxin	-0.977749	0.0858747	0.762149	0.901242
neg	4-hydroxybenzaldehyde	0.68919	0.184609	0.762149	0.900928
neg	1-oleoyl-sn-glycero-3-phosphoethanolamine	1.13781	0.00468511	0.751922	0.900519
neg	Oleic acid	0.520666	0.184678	0.762149	0.899008
neg	Atrazine	2.83579	0.368475	0.793552	0.895244
neg	Malate	-0.4184	0.363125	0.790309	0.894997
neg	12-hydroxydodecanoic acid	0.520532	0.382268	0.796039	0.89132
neg	Oxyacanthine	0.689336	0.306969	0.772152	0.89028
neg	Isopentenyl pyrophosphate	1.92176	0.277867	0.766135	0.890198
neg	3-(4-hydroxyphenyl)propionic acid	-1.37052	0.115623	0.762149	0.88987
neg	Decahydrogambogic acid	-1.42569	0.176663	0.762149	0.889143
neg	3-hydroxybutyric acid	-0.406811	0.479933	0.827808	0.888378
neg	Dgmg 18:3	-2.27157	0.0847844	0.762149	0.888273
neg	N-tris(hydroxymethyl)methyl-2-aminoethanesulfonic acid	-0.95013	0.0695897	0.762149	0.887561
neg	Dihydrozeatin	-0.091337	0.850655	0.954618	0.886973
neg	1.alpha.-methyl-5.alpha.-androstan-3.alpha.,17.beta.-diol glucuronide	-0.00988581	0.950556	0.985965	0.884808
neg	Chelidonic acid	-0.542735	0.119755	0.762149	0.883035
neg	Tropisetron	0.469043	0.44491	0.814054	0.882902
neg	Met-Asn	-1.84294	0.0535331	0.762149	0.881564
neg	Adouetine x	-0.0259647	0.87614	0.963976	0.881142
neg	Labetalol	1.28561	0.278906	0.766744	0.881083
neg	Gly-Leu	0.153088	0.67471	0.896303	0.873953
neg	L-671,667	-3.10273	0.214418	0.762149	0.868021
neg	7-methyluric acid	0.749765	0.182285	0.762149	0.868014
neg	1-deoxy-d-xylulose 5-phosphate	-0.828372	0.0704798	0.762149	0.866788
neg	Trifolirhizin	-2.42108	0.0526025	0.762149	0.862482
neg	2,4,5-trimethoxybenzoic acid	-0.773543	0.211332	0.762149	0.862192
neg	3-dehydroquinic acid	0.943603	0.368803	0.793552	0.861133
neg	Lpe 18:2	1.14497	0.0976035	0.762149	0.857441
neg	Octanoic acid, 4-[(1-oxo-7-phenylheptyl)amino]-, (4r)-	-0.657587	0.115424	0.762149	0.851924
neg	Quinolin-2-ol	-0.437398	0.210132	0.762149	0.851012
neg	Adrenosterone	-1.38917	0.327432	0.780258	0.849326
neg	Soyasaponin i	-2.70554	0.0840917	0.762149	0.846595
neg	Xanthohumol	0.831348	0.14761	0.762149	0.846187
neg	Phenylpyruvate	0.00186468	0.997357	0.999479	0.845703
neg	Norbuprenorphine glucuronide	0.679529	0.606071	0.868218	0.844959
neg	2-hydroxylamino-4,6-dinitrotoluene	-1.2939	0.0965137	0.762149	0.843969
neg	1-(3-pyridyl)-1-butanone-4-carboxylic acid	1.68112	0.190783	0.762149	0.842617
neg	Benzoic acid, 4-[(1s)-1-[[5-chloro-2-(4-fluorophenoxy)benzoyl]amino]ethyl]-	-0.839416	0.124461	0.762149	0.840829
neg	1-piperazineacetic acid, 4-(phenylmethyl)-, 2-[[2-hydroxy-3-(2-propen-1-yl)phenyl]methylene]hydrazide	-0.76613	0.147485	0.762149	0.838055
neg	L-hydroxyarginine	-0.0355755	0.944128	0.985032	0.833606
neg	Cyclopiazonic acid	-0.781984	0.280819	0.766744	0.831436
neg	4-imidazoleacrylic acid	-1.21996	0.0626394	0.762149	0.826118
neg	Traumatic Acid	1.83782	0.263618	0.763775	0.825813
neg	Lxa4-[19,19,20,20,20-d5]	0.716155	0.0863676	0.762149	0.822402
neg	L-sorbose	0.756577	0.493519	0.832148	0.816022
neg	D-Galactarate	0.638651	0.254033	0.762149	0.815942
neg	Fluometuron	-0.864517	0.202712	0.762149	0.815399
neg	(2r,3r,4r,5r,6s)-2-[[(2r,3s,4s,5r,6r)-6-[1,7-bis(4-hydroxyphenyl)heptan-3-yloxy]-3,4,5-trihydroxyoxan-2-yl]methoxy]-6-methyloxane-3,4,5-triol	-0.785234	0.131905	0.762149	0.807661
neg	Cis-moxifloxacin acyl-.beta.-d-glucuronide	-2.8344	0.0317562	0.762149	0.803311
neg	1-stearoyl-2-hydroxy-sn-glycero-3-phosphoethanolamine	-0.549817	0.255322	0.762149	0.802993
neg	L-citrulline	0.490364	0.593741	0.866255	0.80127
neg	1-[(2e,4e)-6,7-dihydroxy-2,4-octadienoyl]prolyl-n-methylvalyl-n2-methylalaninamide	-0.471701	0.132727	0.762149	0.800757
neg	3-hydroxykynurenine	-1.21722	0.275684	0.765497	0.800447
neg	(2r,3s,4s,5r,6r)-6-[1,7-bis(4-hydroxyphenyl)heptan-3-yloxy]-5-[(2s,3r,4r)-3,4-dihydroxy-4-(hydroxymethyl)oxolan-2-yl]oxy-2-(hydroxymethyl)oxane-3,4-diol	-1.31949	0.0096029	0.751922	0.799095
neg	Chenodeoxycholic acid 24-acyl-.beta.-d-glucuronide	0.416711	0.235472	0.762149	0.797487
neg	Uric acid	-1.29939	0.068152	0.762149	0.792849
neg	Sorbitol 6-phosphate	1.71406	0.371332	0.793843	0.788032
neg	Homogentisic acid	0.232433	0.579779	0.862114	0.783121
neg	NCGC00169093-01	1.67061	0.153971	0.762149	0.782496
neg	2'-o-methyladenosine	-1.55589	0.0924325	0.762149	0.77919
neg	Demethoxycurcumin	-0.613592	0.178973	0.762149	0.777786
neg	Sulochrin	-3.18042	0.221178	0.762149	0.777705
neg	Neobavaisoflavone	-1.30448	0.298561	0.767759	0.777145
neg	Boldenone sulfate	2.96045	0.412162	0.803226	0.772199
neg	L-Cysteic acid	0.458948	0.501277	0.835456	0.772193
neg	Oxypurinol	1.67811	0.125287	0.762149	0.765383
neg	16-phenyltetranorprostaglandin f2.alpha.	-1.64731	0.108846	0.762149	0.763478
neg	(s)-10-hydroxycamptothecin	0.491414	0.397855	0.800367	0.756693
neg	11.alpha.-hydroxyprogesterone .beta.-d-glucuronide	-0.383809	0.581766	0.862351	0.756683
neg	Chalcone base + 2o, 1meo, 1prenyl or licochalcone a (not validated)	0.701773	0.404209	0.801393	0.751366
neg	Pe 36:4	1.38608	0.15899	0.762149	0.745878
neg	Chemotatic peptide	-0.866942	0.430954	0.809426	0.743667
neg	Loxistatin acid	-1.04453	0.190328	0.762149	0.743562
neg	1,4-dihydroxy-2-naphthoic acid	1.17851	0.127965	0.762149	0.741883
neg	Blood group h trisaccharide	-2.589	0.0647525	0.762149	0.738778
neg	1h-indazole-1-pentanoic acid, 3-[[[1-(aminocarbonyl)-2-methylpropyl]amino]carbonyl]-	-0.595553	0.198073	0.762149	0.735956
neg	Lovastatin hydroxy acid	-0.847915	0.0359976	0.762149	0.735081
neg	4-pregnen-17.alpha., 20.beta.-diol-3-one-20-sulfate	-0.243618	0.493785	0.832148	0.73257
neg	1,2-dipalmitoylphosphatidylinositol-4,5-diphosphonate	0.74571	0.180376	0.762149	0.732146
neg	Mefruside	-0.248167	0.764289	0.924648	0.732007
neg	Benzoic acid, 3-[[(3-carboxycyclohexyl)amino]carbonyl]-4-[3-[4-(4-phenoxybutoxy)phenyl]propoxy]-	0.309881	0.532132	0.847306	0.730037
neg	4-hydroxy-2',5'-dichlorobiphenyl	-0.773888	0.140116	0.762149	0.728542
neg	Colchicine	2.55483	0.243636	0.762149	0.728452
neg	Trp-Met	-2.43632	0.0612794	0.762149	0.727376
neg	5-hydroxylysine	0.388162	0.642749	0.884016	0.726995
neg	Oxaprozin	-2.52611	0.0862045	0.762149	0.725115
neg	Riluzole	0.589408	0.519239	0.843152	0.72361
neg	Fumagillin	-0.600198	0.711157	0.907118	0.722561
neg	Tazarotenic acid	-0.62766	0.167403	0.762149	0.71924
neg	5-hydroxyindoleacetate	0.584125	0.410638	0.803226	0.715145
neg	N-glycolylneuraminic acid	-0.733408	0.0405002	0.762149	0.712353
neg	6,7-dimethoxyquinolin-4-ol	-0.319354	0.523342	0.844212	0.709381
neg	4-bromophenol	0.034102	0.862085	0.958807	0.709079
neg	N-acetylglucosaminylasparagine	-0.832643	0.277802	0.766135	0.708345
neg	3-furancarboxylic acid, tetrahydro-4-methylene-2-octyl-5-oxo-, (2r,3s)-	0.866926	0.0830193	0.762149	0.706541
neg	1-(3,4-dichlorophenyl)-3,3-dimethylurea	0.608356	0.556865	0.85319	0.706494
neg	3,4-Dihydroxy-L-phenylalanine(L-DOPA)	-0.59886	0.318091	0.775967	0.705074
neg	Trans-2,3-dimethylacrylic acid	-0.477155	0.256487	0.762149	0.70225
neg	Phosphatidylcholine lyso 14:0	-1.20108	0.359259	0.790257	0.702119
neg	Mevalonic acid	-0.394808	0.532076	0.847306	0.701967
neg	Alisol a 24-acetate	-0.76675	0.22575	0.762149	0.700929
neg	Sulindac	-2.6674	0.0344373	0.762149	0.70081
neg	Phosphatidylcholine lyso 18:2	1.16738	0.152905	0.762149	0.700724
neg	Biotin	0.790645	0.663265	0.891085	0.696644
neg	Imazethapyr	-0.46439	0.340165	0.784526	0.695735
neg	3-(n-maleimidopropionyl)biocytin	-0.0693319	0.847198	0.953228	0.694331
neg	Maltitol	0.625253	0.153898	0.762149	0.693411
neg	Deacetyllanatoside c	0.514431	0.403866	0.801393	0.68877
neg	L-homocysteic acid	-2.12753	0.146519	0.762149	0.68748
neg	Homocitrate	-1.12119	0.275095	0.765449	0.687319
neg	Asperuloside	-1.4665	0.0229345	0.762149	0.685472
neg	Ferulate	0.844923	0.155561	0.762149	0.683862
neg	Eprosartan	0.738291	0.324639	0.778593	0.683064
neg	Argatroban	-1.85596	0.196936	0.762149	0.679144
neg	Asn-Leu	0.541758	0.143615	0.762149	0.672267
neg	D-arabinose	-0.110706	0.825828	0.946199	0.667414
neg	Phosphoenolpyruvate	0.326596	0.0445192	0.762149	0.666023
neg	4-nitrocatechol	-1.07567	0.0196076	0.762149	0.66596
neg	1-myristoyl-2-hydroxy-sn-glycero-3-phosphoethanolamine	0.906014	0.0889424	0.762149	0.663744
neg	Desmethylverapamil	-0.356981	0.387235	0.797547	0.66253
neg	3-(2-hydroxyphenyl)propionic acid	-0.280534	0.660186	0.890051	0.66176
neg	4-hydroxyisoleucine	0.477138	0.15214	0.762149	0.661037
neg	13:4+4o fatty acyl hexoside	2.31087	0.360167	0.790257	0.660067
neg	Asn-Met	-1.16891	0.0385962	0.762149	0.657187
neg	Benzoylnorecgonine	-1.28014	0.0115705	0.751922	0.656639
neg	Garcinol	-0.829498	0.0347573	0.762149	0.656131
neg	Glycolate	0.422504	0.0150045	0.762149	0.656024
neg	3',4',5,7-tetrahydroxy-3,6,8-trimethoxyflavone	-1.0148	0.0710672	0.762149	0.654429
neg	L-threonate	-0.553062	0.353807	0.79003	0.653742
neg	2,3-dihydroxybenzoic acid	0.658561	0.256695	0.762149	0.651313
neg	L-thyronine	-2.25837	0.010101	0.751922	0.650175
neg	(1r,3ar,3bs,4ar,6s,7s,7ar,8r,8ar,9ar)-1,4a,8-tris(acetyloxy)-2,2,3b,6,8a-pentamethyl-4,9-dioxo-tetradecahydro-1h-cyclopenta[a]s-indacen-7-yl butanoate	-3.51325	0.116613	0.762149	0.650038
neg	Rauwolscine	0.0863399	0.868043	0.960667	0.647691
neg	Theophylline	-1.87362	0.212532	0.762149	0.647202
neg	7-hydroxy-4-methylchromen-2-one	-0.397902	0.785542	0.932799	0.646349
neg	Evodiamine	-0.662402	0.269541	0.763775	0.644266
neg	Oxytetracycline	-0.956905	0.141538	0.762149	0.64276
neg	9h-xanthene-9-propanoic acid, .alpha.-amino-.alpha.-[(1s,2s)-2-carboxycyclopropyl]-, (.alpha.s)-	-0.0463404	0.9658	0.98917	0.642586
neg	Limonin	2.20091	0.276234	0.766065	0.642572
neg	2,5-dimethoxy-2'-hydroxychalcone	-0.832664	0.010781	0.751922	0.642208
neg	Taurine	0.0750072	0.878609	0.96532	0.642072
neg	P-fluoro-l-phenylalanine	-2.61214	0.147622	0.762149	0.639807
neg	Estriol 16alpha-(beta-d-glucuronide)	-1.88693	0.136829	0.762149	0.636057
neg	Atalaphylline	-2.0979	0.0869033	0.762149	0.635544
neg	4-hydroxy-benzeneacetonitrile	1.1237	0.235846	0.762149	0.630897
neg	11-(6-{[2-(3,4-dimethoxyphenyl)ethyl]amino}-4-chloro-1,3,5-triazin-2-yl)-7,11- diazatricyclo[7.3.1.0&lt;2,7&gt;]trideca-2,4-dien-6-one	-2.00558	0.110731	0.762149	0.629261
neg	9-hydroxy-9-[[(e)-2-(hydroxymethyl)-3-[3-(hydroxymethyl)-6-propan-2-ylcyclohex-2-en-1-yl]prop-2-enoyl]oxymethyl]-1-oxo-6-propan-2-yl-3,5a,6,7,8,9a-hexahydro-2-benzoxepine-4-carboxylic acid	0.921833	0.173364	0.762149	0.629068
neg	5-fluorouridine	-0.901134	0.223864	0.762149	0.628995
neg	5,8,11,14-eicosatetraenamide, n-(4-hydroxy-2-methylphenyl)-, (5z,8z,11z,14z)-	-0.499858	0.352532	0.789994	0.628684
neg	8-gingerol	0.220353	0.1743	0.762149	0.628251
neg	Nateglinide	0.26752	0.388006	0.797964	0.62601
neg	Bergaptol	0.148566	0.305991	0.772152	0.62526
neg	Coniferyl aldehyde	0.897318	0.434495	0.811424	0.622982
neg	L-gulono-1,4-lactone	-0.877858	0.252018	0.762149	0.622299
neg	Ile-Asn	0.752392	0.145946	0.762149	0.617943
neg	Ethylphosphonic acid	0.611416	0.6454	0.884892	0.616449
neg	5s,12r-dihydroxy-6z,8e,10e,14z-eicosatetraene-1,20-dioic acid	-2.13734	0.288845	0.767079	0.615931
neg	(r)-butaprost (free acid)	-0.20181	0.759542	0.924174	0.615601
neg	Dl-2,4-diaminobutyric acid	0.0236854	0.968125	0.989875	0.613913
neg	Blood group a trisaccharide	0.852534	0.220458	0.762149	0.610404
neg	Histidinol	0.742207	0.241928	0.762149	0.609006
neg	1,3-benzenediol, 5-methyl-4-[(1r,6r)-3-methyl-6-(1-methylethenyl)-2-cyclohexen-1-yl]-	-0.00258813	0.995238	0.999001	0.608857
neg	1-octadecanoyl-sn-glycero-3-phospho-(1'-myo-inositol)	-0.661181	0.240033	0.762149	0.608182
neg	1-decanoyl-2-hydroxy-sn-glycero-3-phosphocholine	-0.331392	0.579584	0.862114	0.604643
neg	Methyl-beta-galactopyranoside	0.732742	0.0795969	0.762149	0.603467
neg	D-myo-inositol-3,4,5,6-tetraphosphate	0.314661	0.641445	0.883613	0.603314
neg	Etodolac	-1.16033	0.0735818	0.762149	0.602639
neg	N-arachidonoyl-.gamma.-aminobutyric acid	-1.20444	0.0447493	0.762149	0.599205
neg	Fenhexamid	0.822362	0.448176	0.815633	0.598927
neg	Prostaglandin f1.alpha.	0.68019	0.106012	0.762149	0.5975
neg	Tyr-Ile	0.2546	0.309035	0.772908	0.597198
neg	Aloesin	-1.5446	0.0686767	0.762149	0.595986
neg	Bensulfuron-methyl	-0.745101	0.665655	0.891697	0.593849
neg	Ponceau 6	-0.0181804	0.971635	0.991778	0.591752
neg	Pyroglu-trp	-1.07233	0.112513	0.762149	0.591227
neg	Xanthotoxol	0.179121	0.600868	0.867547	0.590839
neg	1h-indole-1-pentanoic acid, 3-[[[1-(aminocarbonyl)-2,2-dimethylpropyl]amino]carbonyl]-	0.576702	0.453763	0.819027	0.590716
neg	3.beta.-hydroxymevastatin	0.651064	0.149681	0.762149	0.589863
neg	Phe-gly	-0.732873	0.358292	0.790257	0.587783
neg	Loganic acid	0.3564	0.144868	0.762149	0.58539
neg	2-propylglutaric acid	0.373147	0.28051	0.766744	0.583127
neg	Ginsenoside rh1	-0.193933	0.59176	0.865067	0.582872
neg	Levofloxacin	-0.785948	0.361726	0.790309	0.581619
neg	L-homocitrulline	0.704551	0.581207	0.862351	0.578588
neg	[glu1] trh	-1.37194	0.169679	0.762149	0.578379
neg	8phic8spc	-0.741146	0.13025	0.762149	0.578206
neg	N-Acetyl-L-tyrosine	1.02516	0.407543	0.802477	0.577936
neg	Dehydrocholic acid	-1.40173	0.220722	0.762149	0.577597
neg	2-keto-d-gluconic acid	1.26013	0.114866	0.762149	0.576938
neg	Salvinorin a	-1.86229	0.0822192	0.762149	0.576915
neg	2-[(3r,8as)-3,4'-dihydroxy-4,4,7,8a-tetramethyl-6'-oxospiro[2,3,4a,5,6,7-hexahydro-1h-naphthalene-8,2'-3,8-dihydrofuro[2,3-e]isoindole]-7'-yl]pentanedioic acid	-1.44013	0.218761	0.762149	0.576779
neg	Formononetin	-0.192221	0.64617	0.884892	0.576603
neg	.alpha.,.alpha.'-trehalose 6-phosphate	-1.67338	0.240447	0.762149	0.575831
neg	Kaempferol-3-o-arabinopyranoside	-1.91347	0.0108197	0.751922	0.575313
neg	Hederacoside c	-0.786994	0.130654	0.762149	0.572413
neg	Philanthotoxin 74	-0.192006	0.724471	0.912603	0.572189
neg	3-(1h-indol-3-ylmethyl)-6,18-dimethyl-12-(1-phenylethyl)-9,15-di(propan-2-yl)-1,4,7,10,13,16,19-heptazacyclotricosane-2,5,8,11,14,17,20-heptone	0.871156	0.361842	0.790309	0.568682
neg	Propanoic acid, 2-[[4-[2-[[(cyclohexylamino)carbonyl](4-cyclohexylbutyl)amino]ethyl]phenyl]thio]-2-methyl-	0.299028	0.614268	0.872623	0.565767
neg	Natamycin	-1.20013	0.0563657	0.762149	0.564122
neg	Carprofen	1.81642	0.360303	0.790257	0.56154
neg	Pentosidine	-1.10771	0.0557949	0.762149	0.561344
neg	Licoricidin	0.12198	0.801055	0.939456	0.560876
neg	Ouabain	0.33803	0.406011	0.801917	0.559371
neg	Thr-Asp	0.416712	0.402173	0.801239	0.559192
neg	Neochlorogenic acid	-0.889132	0.255744	0.762149	0.559179
neg	Glabrol	-0.614786	0.226456	0.762149	0.559132
neg	Pentadecanoic acid	0.122604	0.755573	0.923741	0.556057
neg	Pi(16:0,9-hode)	-0.980376	0.0168059	0.762149	0.554627
neg	Ethylenediaminetetraacetic acid	1.5321	0.329621	0.780656	0.551716
neg	Leu-Glu	0.043468	0.926675	0.980447	0.551459
neg	(2z)-2-[4-[2-[2-(3,4-dihydroxyphenyl)ethoxy]-2-oxoethyl]-5-methoxycarbonyl-2-[(2s,3r,4s,5s,6r)-3,4,5-trihydroxy-6-(hydroxymethyl)oxan-2-yl]oxy-4h-pyran-3-ylidene]acetic acid	-1.5057	0.210272	0.762149	0.549543
neg	Pe 36:3	1.00975	0.152149	0.762149	0.546336
neg	Propanoic acid, 3-[[[2-[(aminoiminomethyl)amino]-4-thiazolyl]methyl]thio]-	-1.10369	0.067379	0.762149	0.546133
neg	7-deacetylkhivorin	-1.31584	0.114613	0.762149	0.546001
neg	Dethiobiotin	-0.206595	0.741228	0.918648	0.545969
neg	Methanone, [6-hydroxy-1-[2-(4-morpholinyl)ethyl]-1h-indol-3-yl]-1-naphthalenyl-	0.421765	0.527889	0.846444	0.542326
neg	Corticosterone	1.11921	0.243163	0.762149	0.541841
neg	Pentachlorophenol	-0.149752	0.866929	0.960667	0.541812
neg	Paeoniflorin	0.0701501	0.890556	0.968002	0.539494
neg	Forchlorfenuron	-0.705555	0.33324	0.781436	0.539451
neg	7-hydroxyflavone	-1.62208	0.0234534	0.762149	0.537355
neg	1-(1,2r-dihexadecanoylphosphothiotidyl)inositol-3,4-bisphosphate	-1.16357	0.0957349	0.762149	0.533508
neg	6-[4,5-dihydroxy-6-methyl-3-[(2s,3r,4r,5r,6s)-3,4,5-trihydroxy-6-methyloxan-2-yl]oxyoxan-2-yl]-5,7-dihydroxy-2-(4-hydroxyphenyl)chromen-4-one	-1.30473	0.0277745	0.762149	0.533385
neg	5-hydroxy-3-(4-methoxyphenyl)-7-[3,4,5-trihydroxy-6-[(3,4,5-trihydroxy-6-methyloxan-2-yl)oxymethyl]oxan-2-yl]oxychromen-4-one	-2.80399	0.00774858	0.751922	0.53275
neg	Chicoric acid	-1.40985	0.103592	0.762149	0.531265
neg	Nabilone	0.718606	0.096752	0.762149	0.530623
neg	Swietenocoumarin b	-0.430364	0.354819	0.790257	0.529624
neg	Thiopental	-0.506598	0.483002	0.828246	0.528423
neg	2-mercaptoethanesulfonic acid	0.442144	0.622874	0.876343	0.528373
neg	Salazinic acid	-1.97527	0.131335	0.762149	0.525009
neg	6-azauridine	0.620056	0.107409	0.762149	0.524629
neg	Salicin	-1.02334	0.12192	0.762149	0.524025
neg	Quinaldic acid	-0.0645415	0.898421	0.971174	0.523657
neg	Demethylwedelolactone	-0.134829	0.534983	0.84895	0.521646
neg	Leu-Arg	0.368201	0.368603	0.793552	0.518145
neg	L-fucose-1-phosphate	2.08272	0.468914	0.823888	0.515179
neg	5-methylbenzotriazole	0.139525	0.525442	0.845327	0.514847
neg	DL-tryptophan	-0.0793221	0.903964	0.973237	0.514579
neg	Trp-Val	-0.334928	0.348445	0.78912	0.514224
neg	Melphalan	-0.524065	0.0230834	0.762149	0.513807
neg	5,7,3',4',5'-pentahydroxyflavone	-1.19802	0.0564424	0.762149	0.511604
neg	2-(2h-benzotriazol-2-yl)-4-(1,1,3,3-tetramethylbutyl)phenol	-0.388533	0.530482	0.846527	0.511254
neg	Didymin	1.12106	0.497008	0.833583	0.509654
neg	Spinosine	-0.708235	0.0220866	0.762149	0.50826
neg	2-isopropylmalic acid	-2.27989	0.260826	0.763775	0.508232
neg	Arginine	-0.815229	0.354331	0.790224	0.507826
neg	Yohimbic acid	-1.03746	0.0605353	0.762149	0.507456
neg	Octadecanoic acid	-0.147973	0.763919	0.924648	0.504004
neg	Omeprazole	-1.93392	0.202034	0.762149	0.50377
neg	Silydianin	2.77841	0.277515	0.766065	0.502658
neg	S4:17(p3:15,f1:2)	-1.49126	0.0106826	0.751922	0.502514
neg	S-carboxymethyl-l-cysteine	0.97057	0.016523	0.762149	0.501062
neg	Dichlorprop	-1.19405	0.369767	0.793552	0.499559
neg	Morphine-3-glucuronide	0.755226	0.382497	0.796118	0.498582
neg	Acetoxystachybotrydial acetate	-0.502057	0.425067	0.809394	0.498094
neg	Benthiavalicarb-isopropyl	0.634424	0.271214	0.764414	0.497267
neg	Carbaryl	1.45691	0.310418	0.772953	0.49517
neg	Lapachol	0.430277	0.60436	0.868218	0.493057
neg	Piriprost	-0.472217	0.332699	0.78114	0.491558
neg	Tulipinolide	0.665064	0.115454	0.762149	0.490304
neg	Asp-Thr	-1.50195	0.306065	0.772152	0.489673
neg	Coproporphyrin iii	1.89359	0.215622	0.762149	0.488977
neg	5-aminonaphthalene-2-sulfonic acid	-2.13684	0.229578	0.762149	0.488696
neg	Cinnavalininate	1.84669	0.508155	0.8391	0.488042
neg	Imazaquin	-1.40078	0.0753901	0.762149	0.486485
neg	Leu-Gly-Leu	0.0982204	0.796975	0.93774	0.48621
neg	Ser-Glu	-0.899417	0.237647	0.762149	0.486203
neg	L-Isoleucine	0.335654	0.231633	0.762149	0.485733
neg	Dolasetron	-0.336127	0.290224	0.76729	0.483334
neg	Plantaginin	-0.734028	0.485492	0.828426	0.478862
neg	Myo-inositol	-0.0499565	0.946984	0.985114	0.478185
neg	3-methyl-2-oxobutyric acid	1.21783	0.0476937	0.762149	0.477549
neg	L-valinamide, n-(4-methoxy-1,4-dioxobutyl)-l-alanyl-l-alanyl-l-prolyl-n-(4-methyl-2-oxo-2h-1-benzopyran-7-yl)-	0.544891	0.31043	0.772953	0.47682
neg	Lariciresinol	-0.237745	0.456864	0.819994	0.476769
neg	Nsc 107654	0.128985	0.661258	0.890279	0.475241
neg	3,7-Dimethyluric acid	0.614759	0.293432	0.767526	0.474349
neg	Bisphenol c	0.000828375	0.998645	0.999816	0.473936
neg	Seleno-l-methionine	0.375631	0.423548	0.809394	0.472303
neg	Picloram	-0.409465	0.000560639	0.751922	0.468802
neg	3-[(2r,3s)-5-hydroxy-2,3,8,8-tetramethyl-4-oxo-2,3-dihydropyrano[2,3-h]chromen-6-yl]hexanoic acid	-1.33553	0.240843	0.762149	0.468199
neg	Ochrephilone	-1.00278	0.029204	0.762149	0.467948
neg	(-)-epigallocatechin	-0.318737	0.629328	0.877601	0.466854
neg	5-fluorocytidine	0.293903	0.57942	0.862114	0.466401
neg	11-(dansylamino)undecanoic acid	-0.889305	0.267651	0.763775	0.466005
neg	Ganoderic acid f	-1.04752	0.374295	0.794419	0.465662
neg	Phosphonic acid, p-[(3r)-3-amino-4-[(3-hexylphenyl)amino]-4-oxobutyl]-	-2.11395	0.0227921	0.762149	0.463744
neg	9,10-dihydro-15-deoxy-.delta.12,14-prostaglandin j2	0.391099	0.490738	0.831734	0.463442
neg	Furosemide	0.136024	0.804354	0.940237	0.462243
neg	Etoposide	-1.97438	0.0316696	0.762149	0.460553
neg	Rutaevin	-2.27913	0.050671	0.762149	0.458832
neg	Ile-Gly-Ile	0.389532	0.371418	0.793843	0.458775
neg	Cannabidiolic acid	0.442765	0.147703	0.762149	0.457755
neg	N-[1-(4-methoxy-6-oxopyran-2-yl)-2-methylbutyl]acetamide	-2.3283	0.0884609	0.762149	0.456268
neg	Sebacic acid	0.614523	0.146038	0.762149	0.456261
neg	17-hydroxy-4z,7z,10z,13z,15e,19z-docosahexaenoic acid	0.167027	0.687845	0.900097	0.455893
neg	Phe-met-arg-phe-amide	-1.3303	0.0815356	0.762149	0.455365
neg	Ethanone, 1-(5-hydroxy-1-pentyl-1h-indol-3-yl)-2-(2-methoxyphenyl)-	-1.24082	0.0812621	0.762149	0.453588
neg	5(s),14(r)-lipoxin b4	-1.05273	0.03492	0.762149	0.453154
neg	4h-thiopyrano[4,3-d]pyrimidin-4-one, 3,5,7,8-tetrahydro-2-[4-(trifluoromethyl)phenyl]-	-0.179617	0.762028	0.924648	0.452699
neg	Acetaminophen sulfate	0.519023	0.251896	0.762149	0.452187
neg	Butein	0.530815	0.179112	0.762149	0.451761
neg	5-sulfosalicylic acid	0.0892099	0.6951	0.901715	0.451078
neg	Suxibuzone	-2.04435	0.140592	0.762149	0.445667
neg	Gardenoside	-0.815373	0.259019	0.763775	0.443683
neg	[(2s,3r,4s,5s,6r)-3,4,5-trihydroxy-6-(hydroxymethyl)oxan-2-yl] (2s,4as,6ar,10as,10bs)-2-(furan-3-yl)-6a,10b-dimethyl-4-oxo-1,2,4a,5,6,9,10,10a-octahydrobenzo[f]isochromene-7-carboxylate	0.549513	0.368283	0.793552	0.44014
neg	Osajin	-0.412621	0.208883	0.762149	0.439761
neg	Phe-leu	0.198872	0.420661	0.80811	0.439534
neg	Phosphomycin	-0.118991	0.850824	0.954618	0.438037
neg	16-phenyltetranorprostaglandin e1	-0.89806	0.128259	0.762149	0.437778
neg	(desmethyl)hydroxycerivastatin	0.52287	0.378723	0.795101	0.436327
neg	Trp-Trp	-1.39217	0.0263662	0.762149	0.435707
neg	4-[2-[(2-ethyl-2,3-dihydroxybutanoyl)oxymethyl]anilino]-4-oxobutanoic acid	-0.825266	0.168948	0.762149	0.435415
neg	Benzeneacetic acid, 5-[2-[4-(ethoxycarbonyl)phenyl]diazenyl]-2-hydroxy-	2.28944	0.202389	0.762149	0.434543
neg	Colchiceine	-4.83981	0.14396	0.762149	0.434487
neg	Trans-3,5-dimethoxy-4-hydroxycinnamaldehyde	-0.682133	0.122999	0.762149	0.434013
neg	Pg 40:5	0.792065	0.0806877	0.762149	0.433644
neg	5-hydroxyvalproic acid	-0.56658	0.46711	0.823023	0.432743
neg	Soyasapogenol b base + o-hexa-pen	-2.11377	0.0265846	0.762149	0.430827
neg	Laminaritetraose	-2.10302	0.239104	0.762149	0.430667
neg	4-[[4-hydroxy-2-(2-methylpropyl)-1-oxo-3,3a-dihydro-2h-imidazo[1,2-a]indol-4-yl]methyl]-1-methyl-2,4-dihydro-1h-pyrazino[2,1-b]quinazoline-3,6-dione	-1.05612	0.308867	0.772798	0.430325
neg	D-aspartic acid	-0.42265	0.224172	0.762149	0.429658
neg	D-glucono-1,5-lactone	-0.0514435	0.94551	0.985114	0.428471
neg	Propentofylline	-0.330223	0.602418	0.867547	0.427044
neg	Medicagenic acid base + o-hexa	1.39207	0.330779	0.780656	0.426269
neg	Harpagoside	1.95342	0.466813	0.823023	0.423875
neg	Val-Ala	0.256595	0.37295	0.793876	0.422868
neg	Valine	-0.218236	0.532925	0.847448	0.421974
neg	Dihydrocucurbitacin f	3.18087	0.424553	0.809394	0.42138
neg	.beta.-d-glucopyranosiduronic acid, 6-[3-(1-naphthalenylcarbonyl)-1h-indol-1-yl]hexyl	-3.61119	0.204511	0.762149	0.421137
neg	3-hydroxybiphenyl	-0.294375	0.474077	0.825962	0.420575
neg	Kainic acid	-0.42634	0.439577	0.813297	0.42036
neg	3-ketofusidic acid	-1.58446	0.0574519	0.762149	0.419658
neg	N-caffeoyl-o-methyltyramine	-2.68244	0.218363	0.762149	0.417555
neg	Angiotensin i-converting enzyme substrate	-0.42843	0.727187	0.914004	0.416178
neg	Methanone, [1-(5-fluoropentyl)-6-hydroxy-1h-indol-3-yl](2,2,3,3-tetramethylcyclopropyl)-	0.314599	0.496783	0.833583	0.41556
neg	Shanzhiside	0.103723	0.79866	0.939088	0.414592
neg	Ethyl 8-fluoro-4-hydroxyquinoline-3-carboxylate	0.235533	0.849532	0.954182	0.414428
neg	Kynurenine	-0.597415	0.139172	0.762149	0.414274
neg	Dl-3,4-dihydroxyphenyl glycol	0.809292	0.420522	0.80807	0.413512
neg	Loureirin a	0.144507	0.800357	0.939338	0.413147
neg	Myricetin-3-o-xyloside	1.03794	0.456985	0.819994	0.412858
neg	(2-{[2-[hexadec-9-enoyloxy]-3-(tetradecanoyloxy)propyl phosphonato]oxy}ethyl)trimethylazanium	0.252071	0.601307	0.867547	0.41262
neg	Isogentisin	-0.43509	0.592318	0.865067	0.412059
neg	Asn-Asn	0.508607	0.19034	0.762149	0.411611
neg	1-(1z-hexadecenyl)-sn-glycero-3-phosphoethanolamine	0.619197	0.266327	0.763775	0.41153
neg	Shikimate	0.706322	0.411063	0.803226	0.410656
neg	Esculin	-2.43438	0.142359	0.762149	0.410539
neg	Neotame	1.59147	0.413045	0.803531	0.410355
neg	Pimelic acid	1.23052	0.0534882	0.762149	0.409353
neg	7,8-dihydroneopterin	-0.356317	0.559185	0.853591	0.408264
neg	Ps 38:3	0.0625544	0.878004	0.965169	0.408192
neg	Crustecdysone	-0.0453324	0.834075	0.949522	0.407321
neg	Forsythoside e	2.77586	0.228998	0.762149	0.406928
neg	Thiamine monophosphate	0.51456	0.708353	0.906412	0.406705
neg	Leukotriene e4	-1.25671	0.179925	0.762149	0.404939
neg	2.alpha.-mannobiose	-0.455804	0.411433	0.803226	0.403873
neg	Fomesafen	-0.0781165	0.842762	0.952092	0.401771
neg	Asn-Val	0.190113	0.767229	0.924671	0.401348
neg	1h-indole-1-pentanoic acid, 3-[(4-chloro-1-naphthalenyl)carbonyl]-	0.862773	0.336735	0.783803	0.399973
neg	Pterine	0.872911	0.407496	0.802477	0.399285
neg	5-(diethoxyphosphoryl)-5-methyl-1-pyrroline-n-oxide-biotin	0.597388	0.451925	0.818627	0.39852
neg	Lumazine	0.900106	0.072154	0.762149	0.396666
neg	6,7-dihydroxycoumarin-4-acetic acid	1.38863	0.543713	0.851426	0.39448
neg	Maleamic acid	-0.591171	0.254575	0.762149	0.393891
neg	Pro-gly	-0.57075	0.447493	0.815622	0.393828
neg	Icarin	-1.11475	0.0751495	0.762149	0.393079
neg	Hypocrellin a	1.24289	0.180825	0.762149	0.392748
neg	Melatonin	-0.321581	0.346313	0.787583	0.391768
neg	Profoxydim	-0.947255	0.308389	0.772294	0.391493
neg	Myristoleic acid	0.559351	0.31816	0.775967	0.390303
neg	3,5-dimethoxycinnamic acid	1.085	0.468134	0.823428	0.389176
neg	Polyphyllin vi	0.56434	0.363001	0.790309	0.388323
neg	.alpha.-hederin	-1.11729	0.217686	0.762149	0.388211
neg	2-hydroxy-3-methylbutyric acid	-0.116364	0.904961	0.973474	0.388109
neg	Domoic acid	-0.659837	0.583797	0.862693	0.387799
neg	12s-hydroxy-5z,8e,10e-heptadecatrienoic acid	-0.194031	0.695233	0.90178	0.38587
neg	Hydroxycerivastatin	-1.73437	0.204903	0.762149	0.385614
neg	1,2-dioleoyl-sn-glycero-3-phospho-l-serine	-0.903097	0.00791918	0.751922	0.383804
neg	Chorismic acid	1.05097	0.0351509	0.762149	0.383362
neg	1-oleoyl-2-hydroxy-sn-glycero-3-phospho-(1'-rac-glycerol)	-0.0555905	0.89851	0.971174	0.382575
neg	N-oleoylglycine	0.31386	0.664538	0.891538	0.381398
neg	Pi 34:2	1.04359	0.166555	0.762149	0.380172
neg	N-fructosyl gamma-glutamyl-s-methylcysteine	-2.09779	0.002459	0.751922	0.375329
neg	2-Deoxyribose 5-phosphate	0.324673	0.646027	0.884892	0.37482
neg	Andrastin a	-0.599535	0.385723	0.797356	0.374207
neg	Isorhynchophylline	-0.533711	0.537159	0.849546	0.374145
neg	Quinate	-0.595802	0.530298	0.846527	0.373725
neg	1,3,5(10)-estratrien-3,17.beta.-diol 17-sulfate	-1.62779	0.0777086	0.762149	0.373446
neg	Butanedioic acid, 2-(4,4-dimethyl-2-methylenepentyl)-	-0.749941	0.498075	0.833743	0.373208
neg	Dikegulac acid	-1.10044	0.236587	0.762149	0.372963
neg	5a,6-anhydrotetracycline	-0.652846	0.377581	0.795101	0.371378
neg	Cefadroxil	0.902288	0.0157489	0.762149	0.371079
neg	Azathioprine	1.61032	0.572678	0.859295	0.370951
neg	Hecogenin	0.112631	0.843119	0.952092	0.369979
neg	4'-demethylpodophyllotoxin	-0.440597	0.373825	0.79413	0.369956
neg	Lipoic acid	0.709546	0.340247	0.784526	0.369896
neg	1h-indole-5-carboxylic acid, 3-(2-methyl-1-oxopropyl)-1-[2-oxo-3-(4-phenoxyphenoxy)propyl]-	-0.294606	0.486405	0.828858	0.368971
neg	N-acetyl-d-norleucine	-0.343653	0.476936	0.826719	0.368962
neg	7(s),17(s)-dihydroxy-8(e),10(z),13(z),15(e),19(z)-docosapentaenoic acid	-0.351005	0.51325	0.84082	0.367489
neg	(1r,4ar,6ar,7s)-1-hydroxy-1-(hydroxymethyl)-7,8-dimethyl-2-oxo-4,4a,6a,7-tetrahydropentaleno[1,6a-c]pyran-5-carboxylic acid	-0.583148	0.3688	0.793552	0.36746
neg	Fraxin	-0.874686	0.476341	0.826719	0.366288
neg	Pglu-glu-pro-amide	-0.373245	0.582983	0.862693	0.364122
neg	Folic acid	-1.08766	0.109304	0.762149	0.362676
neg	Aniline	0.306471	0.673285	0.895729	0.362666
neg	Phe-phe	1.63515	0.077249	0.762149	0.362349
neg	D-glucosamine, 6-sulfate	-0.550443	0.242857	0.762149	0.361623
neg	Jasmonic acid	-0.220011	0.691751	0.901453	0.360706
neg	Methanone, (6-hydroxy-1-pentyl-1h-indol-3-yl)-1-naphthalenyl-	-0.706593	0.510824	0.840533	0.360676
neg	Gibberellic acid	-0.963151	0.0694675	0.762149	0.359418
neg	D-2-aminobutyric acid	0.0202899	0.95983	0.988173	0.35779
neg	Isoflavone base + 1o, 1meo, o-hex+c7h12no	-0.326236	0.625832	0.876884	0.357459
neg	Ethionine	-0.973525	0.281249	0.766744	0.357271
neg	20-trifluoroleukotriene b4	-0.648668	0.53516	0.849107	0.357195
neg	.beta.-estradiol 3-sulfate	-1.11027	0.219876	0.762149	0.356453
neg	Pyridoxine 5-phosphate	-0.543338	0.31918	0.776641	0.356049
neg	Phosphatidylcholine lyso 18:0	-0.348486	0.420273	0.808004	0.355948
neg	3-hydroxyoctadecanoic acid	-0.781481	0.35806	0.790257	0.354908
neg	Erythrin	-0.527899	0.398387	0.800367	0.354301
neg	3-acetyl-11-keto-.beta.-boswellic acid	0.270946	0.404883	0.801814	0.353262
neg	Tsas#9	0.588896	0.532855	0.847448	0.353082
neg	Enterostatin human	-0.352412	0.550157	0.85319	0.353006
neg	Fa 18:5+2o	0.454553	0.371952	0.793876	0.35104
neg	Berberine chloride	-0.660352	0.12496	0.762149	0.350709
neg	3-Methoxy-4-hydroxyphenylethyleneglycol	-0.509055	0.48791	0.830052	0.349204
neg	Etidronic acid	0.232832	0.698218	0.902621	0.348649
neg	5'-phosphoribosyl-5-amino-4-imidazolecarboxamide (aicar)	0.0311236	0.984281	0.994695	0.348447
neg	1,3-benzenedisulfonic acid, 4-[2-[4-formyl-5-hydroxy-6-methyl-3-[(phosphonooxy)methyl]-2-pyridinyl]diazenyl]-	0.380609	0.186817	0.762149	0.347737
neg	[7-(3,4-dihydroxyphenyl)-1-(4-hydroxyphenyl)heptan-3-yl] acetate	-1.30284	0.0242448	0.762149	0.347578
neg	Quinacrine	-1.45909	0.0325949	0.762149	0.346048
neg	Rac-n,n-didesmethyl-o-desmethylvenlafaxine glucuronide	-0.843835	0.244777	0.762149	0.345994
neg	3.alpha.,7.alpha.-dihydroxy-12-oxocholanoic acid	-0.257171	0.542365	0.851064	0.345659
neg	7-methylguanosine	-0.722903	0.24248	0.762149	0.345443
neg	Dapsone hydroxylamine	-0.265264	0.622328	0.876031	0.34528
neg	Nicotinamide ribotide	0.501631	0.658449	0.889954	0.344794
neg	2-(2-hydroxypropan-2-yl)-3-[(2r,3r,4s,5s,6r)-3,4,5-trihydroxy-6-(hydroxymethyl)oxan-2-yl]oxy-2,3-dihydrofuro[3,2-g]chromen-7-one	0.652903	0.481742	0.827972	0.344512
neg	2-aminoadipic acid	-0.267279	0.619679	0.87526	0.343861
neg	D-mannose 1-phosphate	-0.0458614	0.948572	0.985202	0.343405
neg	Diflufenzopyr	1.10487	0.426572	0.809426	0.343247
neg	Leonurine	-0.0862915	0.840152	0.951652	0.342963
neg	N-acetyl-d-mannosamine	0.739067	0.0493615	0.762149	0.3425
neg	[3-(13-methyltetradecyl)-5-sulfooxyphenyl] hydrogen sulfate	-1.69385	0.0573724	0.762149	0.340312
neg	9-nitro-20(s)-camptothecin	-1.05322	0.297995	0.767526	0.338556
neg	Tetracycline	-1.89284	0.00975155	0.751922	0.33855
neg	Psoromic acid	0.595623	0.579508	0.862114	0.338359
neg	Pc 28:0	0.271294	0.591393	0.865067	0.338261
neg	Dl-homocysteine	0.893136	0.0233373	0.762149	0.338111
neg	Tsugaric acid a	-0.649403	0.356071	0.790257	0.338
neg	D-arabinonic acid	-0.686343	0.490019	0.831697	0.337248
neg	3-methylglutarylcarnitine	0.685563	0.277949	0.766135	0.337012
neg	(3r)-5-methyl-3-[(2s,3r,4s,5s,6r)-3,4,5-trihydroxy-6-(hydroxymethyl)oxan-2-yl]oxy-3-[[4-[(2s,3r,4s,5s,6r)-3,4,5-trihydroxy-6-(hydroxymethyl)oxan-2-yl]oxyphenyl]methoxycarbonyl]hexanoic acid	1.4962	0.178505	0.762149	0.336292
neg	5-methyltetrahydrofolic acid	2.99108	0.182858	0.762149	0.336233
neg	4-hydroxy-7-methyl-2-[2-[3,4,5-trihydroxy-6-(hydroxymethyl)oxan-2-yl]oxypropan-2-yl]-2,3-dihydrofuro[3,2-g]chromen-5-one	-2.49486	0.286406	0.766759	0.335937
neg	1,2-dioleoyl-sn-glycero-3-phospho-(1'-myo-inositol-3',4',5'-trisphosphate)	-1.61593	0.0722333	0.762149	0.335263
neg	Trp-Glu	-1.0801	0.0566869	0.762149	0.335185
neg	[6-[3,4-dihydroxy-2,5-bis(hydroxymethyl)oxolan-2-yl]oxy-3,4,5-trihydroxyoxan-2-yl]methyl (e)-3-(4-hydroxy-3-methoxyphenyl)prop-2-enoate	2.16218	0.123795	0.762149	0.334914
neg	7-o-methylquercetin-3-o-galactoside-6''-rhamnoside	-2.1465	0.0192234	0.762149	0.334824
neg	4-isoxazolepropanoic acid, .alpha.-amino-2,3-dihydro-5-methyl-3-oxo-	0.684054	0.0727214	0.762149	0.334313
neg	Tigecycline	-1.59244	0.119824	0.762149	0.333905
neg	Daphnoretin	1.31673	0.114314	0.762149	0.333161
neg	Asn-Asp	-0.694715	0.141637	0.762149	0.332658
neg	Pravastatin	-0.0857738	0.836513	0.950702	0.331981
neg	1h-indole-1-pentanoic acid, 3-(1-naphthalenylcarbonyl)-	-0.694966	0.15319	0.762149	0.330636
neg	Eseroline fumarate	-0.733014	0.164653	0.762149	0.32854
neg	Ochratoxin a	0.294259	0.826716	0.94659	0.328124
neg	Archangelicine	-2.72063	0.191482	0.762149	0.326154
neg	Diffractaic acid	0.0513967	0.929552	0.981247	0.324399
neg	Caftaric acid	-0.528827	0.441466	0.813362	0.323363
neg	4-chlorophenoxyacetic acid	0.350882	0.387582	0.797547	0.323317
neg	Propylpyrazoletriol	0.849261	0.189505	0.762149	0.322692
neg	Butanoic acid, 4-(2,4-dichlorophenoxy)-	0.76688	0.379262	0.795123	0.32051
neg	Thiouric acid	0.300493	0.517141	0.84212	0.319406
neg	Handelin	0.6308	0.274421	0.765449	0.318054
neg	Leu-Leu-Tyr	0.44969	0.395636	0.800367	0.317543
neg	Formoterol	-1.17809	0.142978	0.762149	0.317502
neg	2-[[7-hydroxy-1-(4-hydroxy-3,5-dimethoxyphenyl)-3-(hydroxymethyl)-6,8-dimethoxy-1,2,3,4-tetrahydronaphthalen-2-yl]methoxy]-6-(hydroxymethyl)oxane-3,4,5-triol	0.673703	0.167468	0.762149	0.315908
neg	N-formyl-l-methionine	0.111619	0.750659	0.922337	0.315853
neg	Phosphatidylethanolamine lyso 20:1	0.759321	0.274127	0.765449	0.314961
neg	3-methyl-2-oxopentanoate	-0.0648247	0.866152	0.9605	0.314897
neg	Propanoic acid	-0.129735	0.779685	0.930603	0.313506
neg	1-stearoyl-2-arachidonoyl-sn-glycero-3-phosphoserine	0.635945	0.18851	0.762149	0.313051
neg	1h-pyrazole-3-carboxamide, 5-(5-chloro-2,4-dihydroxyphenyl)-n-ethyl-4-(4-methoxyphenyl)-	0.925486	0.146543	0.762149	0.312957
neg	(2s,3s,4s,5r,6r)-6-[[(3s,6ar,6bs,8as,14br)-8a-carboxy-4,4,6a,6b,11,11,14b-heptamethyl-1,2,3,4a,5,6,7,8,9,10,12,12a,14,14a-tetradecahydropicen-3-yl]oxy]-3,4,5-trihydroxyoxane-2-carboxylic acid	0.286375	0.565794	0.856951	0.312732
neg	Hippuric acid	0.584633	0.408983	0.802477	0.312448
neg	D-gluconate	-0.0547911	0.920899	0.978209	0.312096
neg	Thiorphan	1.63901	0.300454	0.769082	0.3116
neg	Bavachinin	-1.22763	0.0631253	0.762149	0.310474
neg	Plantamajoside	0.0375089	0.936879	0.983917	0.306994
neg	Sinapic acid	0.145802	0.891387	0.968185	0.306868
neg	Sulfobacin b	0.6239	0.188634	0.762149	0.306855
neg	Dihydrokaempferol	-1.05386	0.0663613	0.762149	0.306628
neg	4-amino-5-chloro-1-phenyl-6-pyridazone	-0.535296	0.124498	0.762149	0.304354
neg	Secoisolariciresinol	-0.445629	0.350346	0.789649	0.303034
neg	1,4-butynediol	-0.557399	0.296706	0.767526	0.30246
neg	1,2,3,4-tetrahydroacridin-9-ol	-0.447937	0.464804	0.82213	0.301627
neg	Dl-a-hydroxybutyric acid	0.0717376	0.887981	0.967239	0.301152
neg	2-oleoyl-1-palmitoyl-sn-glycero-3-phosphoserine	0.255543	0.620388	0.875333	0.300655
neg	Senegenin	0.182367	0.740012	0.918232	0.29971
neg	N-oleoyl-phenylalanine	1.14333	0.337057	0.783852	0.298939
neg	1-o-b-d-glucopyranosyl sinapate	-0.55625	0.0365687	0.762149	0.298512
neg	Naringenin-7-o-glucoside	-0.796896	0.499707	0.834927	0.298084
neg	Lpc 16:0	-0.0184106	0.977187	0.993149	0.297544
neg	Nocardamine	0.152154	0.832469	0.948691	0.297079
neg	Ser-Phe	-0.483513	0.190276	0.762149	0.29681
neg	Cholesterol 3-sulfate	-0.224025	0.544381	0.851426	0.294143
neg	Dihydrolipoate (dihydrolipoic acid)	-0.730513	0.352409	0.789994	0.293922
neg	1,3,5-trimethyl-2,4,6-tris(3,5-di-tert-butyl-4-hydroxybenzyl) benzene	-0.214685	0.603354	0.868163	0.293758
neg	1h-pyrrole-3-propanoic acid, 5-[(1,2-dihydro-2-oxo-3h-indol-3-ylidene)methyl]-2,4-dimethyl-	-0.873314	0.408143	0.802477	0.291612
neg	1-stearoyl-2-docosahexaenoyl-sn-glycero-3-phospho-(1'-sn-glycerol)	-0.342634	0.468431	0.823442	0.290701
neg	2',6'-dihydroxy 4,4'-dimethoxydihydrochalcone	0.367684	0.317483	0.775967	0.290501
neg	Protolichesterinic acid	0.38737	0.538342	0.850049	0.289874
neg	Zanamivir	-0.325021	0.688067	0.900097	0.289004
neg	1h-indazole-1-pentanoic acid, 3-[(tricyclo[3.3.1.1(3,7)]dec-1-ylamino)carbonyl]-	-1.42451	0.165535	0.762149	0.285964
neg	Propanoic acid, 2-[[4-[2-[[[(2,4-difluorophenyl)amino]carbonyl]heptylamino]ethyl]phenyl]thio]-2-methyl-	-1.22842	0.458914	0.819994	0.28497
neg	Trans-traumatic acid	-0.344087	0.4966	0.833583	0.283788
neg	Apigenin	1.48764	0.0192099	0.762149	0.283552
neg	Octanoic acid, 2-[[4-chloro-6-[(2,3-dimethylphenyl)amino]-2-pyrimidinyl]thio]-	-1.63345	0.204399	0.762149	0.28314
neg	Chloramphenicol	0.193704	0.302894	0.770541	0.282682
neg	Serotonin	-0.25142	0.417758	0.805823	0.282606
neg	DL-Vanillylmandelic acid	0.573074	0.27846	0.766135	0.281665
neg	3,4-dihydroxymandelic acid	-0.468448	0.579331	0.862114	0.281382
neg	Diflufenican	-2.04266	0.0421157	0.762149	0.280648
neg	[(6z,10z)-6-(acetyloxymethyl)-10-(hydroperoxymethyl)-3-methylidene-2-oxo-3a,4,5,8,9,11a-hexahydrocyclodeca[b]furan-4-yl] 2-methylbutanoate	0.245271	0.669125	0.892607	0.279781
neg	Hypotaurine	0.169885	0.535747	0.849157	0.279148
neg	Lnnt	-1.22584	0.03428	0.762149	0.278061
neg	Phosphatidylcholine lyso 16:1	-0.551532	0.387373	0.797547	0.277311
neg	1-[2,4,6-trihydroxy-3-[7-hydroxy-2-(4-hydroxyphenyl)-3,4-dihydro-2h-chromen-4-yl]phenyl]dodecan-1-one	-0.385375	0.475888	0.826574	0.276799
neg	N-(octadecanoyl)sphing-4-enine-1-phosphocholine	0.276024	0.683229	0.899285	0.275437
neg	Indapamide	1.2668	0.191346	0.762149	0.275399
neg	Kinetin	0.241643	0.737507	0.917477	0.273543
neg	3'-sialyllactose	0.00275137	0.998373	0.999816	0.272242
neg	Mirin	2.24395	0.493277	0.832148	0.271725
neg	Glutaric acid	0.0362676	0.917699	0.976955	0.271428
neg	15-cyclohexylpentanorprostaglandin f2.alpha.	1.79385	0.295912	0.767526	0.271364
neg	1h-indole-1-pentanoic acid, 3-[(2,2,3,3-tetramethylcyclopropyl)carbonyl]-	0.457542	0.341402	0.784526	0.270218
neg	Alpha-ketoglutarate	-0.0369832	0.934181	0.982694	0.270086
neg	Dinoterb	-0.995992	0.267532	0.763775	0.269547
neg	Procymidone	0.256972	0.497468	0.833743	0.267758
neg	Lomefloxacin	1.45623	0.446623	0.815271	0.267722
neg	3-oxo-4-cholestenoic acid	0.269061	0.579091	0.862114	0.267379
neg	Met-Gln	-0.388666	0.382327	0.796039	0.267176
neg	Acetyl coenzyme a	-0.421887	0.0880327	0.762149	0.266666
neg	7-hydroxyquetiapine	-3.29359	0.145826	0.762149	0.266083
neg	Ginsenoside f1	-0.842681	0.0929557	0.762149	0.265486
neg	L-fucose	-1.2669	0.203164	0.762149	0.263267
neg	Methyl (4s,5z,6s)-5-(2-hydroxyethylidene)-4-[2-[2-(4-hydroxyphenyl)ethoxy]-2-oxoethyl]-6-[(2s,3r,4s,5s,6r)-3,4,5-trihydroxy-6-(hydroxymethyl)oxan-2-yl]oxy-4h-pyran-3-carboxylate	0.834934	0.169605	0.762149	0.261401
neg	Divaricatic acid	-1.00685	0.0853151	0.762149	0.261244
neg	Argininosuccinic acid	0.0131459	0.991257	0.997978	0.260689
neg	Acetic acid, 2-[[2'-(5-ethyl-3,4-diphenyl-1h-pyrazol-1-yl)[1,1'-biphenyl]-3-yl]oxy]-	-0.177944	0.840777	0.951652	0.259988
neg	17-trifluoromethylphenyltrinorprostaglandin f2.alpha.	0.027037	0.972384	0.992106	0.259442
neg	L-Histidinol phosphate	0.66741	0.553662	0.85319	0.258042
neg	Diazoxide	1.41505	0.611148	0.871427	0.257773
neg	Protoporphyrin ix	-0.0558673	0.857807	0.95665	0.257423
neg	Ile-Trp	-0.43013	0.241972	0.762149	0.256979
neg	N-desethylamodiaquine	-0.144102	0.884518	0.966684	0.256701
neg	Acetylendicarboxylate	0.0473242	0.757959	0.923741	0.255115
neg	Gedunin	0.651182	0.407653	0.802477	0.254877
neg	Piperlongumine	-0.918416	0.106128	0.762149	0.254139
neg	1h-indole-6-carboxamide, n-hydroxy-1-[(4-methoxyphenyl)methyl]-	0.511454	0.6063	0.868218	0.252703
neg	Asn-Cys	-0.763937	0.302414	0.770221	0.252218
neg	2,3-dinorthromboxane b1	0.29422	0.460558	0.819994	0.251073
neg	Lamiide	-1.23784	0.0984467	0.762149	0.250696
neg	O-succinyl-l-homoserine	0.654956	0.26851	0.763775	0.250667
neg	Cytosine	-0.0349738	0.910231	0.974753	0.250635
neg	Thiocolchicoside	-1.07087	0.480541	0.827933	0.250369
neg	Valproic acid .beta.-d-glucuronide	0.600141	0.409904	0.802787	0.249838
neg	Imazapic	0.861352	0.194573	0.762149	0.24954
neg	Syrosingopine	-1.63764	0.0788699	0.762149	0.249476
neg	2-[[1-(4-nitrobenzoyl)pyrrolidine-2-carbonyl]amino]benzoic acid	-1.07833	0.155783	0.762149	0.249475
neg	3-hydroxybenzaldehyde	-0.155861	0.763201	0.924648	0.249129
neg	16,16-dimethyl-6-ketoprostaglandin e1	-0.46026	0.359641	0.790257	0.249014
neg	6-phosphogluconic acid	0.463948	0.78984	0.934629	0.248184
neg	Sinefungin	0.750233	0.34619	0.787583	0.245377
neg	Pelargonic acid	1.15704	0.00971698	0.751922	0.244598
neg	2,4-dinitrophenol	-1.05266	0.279665	0.766744	0.242042
neg	3-hydroxyisovaleric acid	0.270888	0.552338	0.85319	0.241724
neg	Propanoic acid, 2-[[1-[3-[4-([1,1'-biphenyl]-4-ylcarbonyl)-2-propylphenoxy] propyl]-1,2,3,4-tetrahydro-5-quinolinyl]oxy]-2-methyl-	-1.17061	0.225306	0.762149	0.241466
neg	7,8-dihydrobiopterin	0.77231	0.31428	0.774085	0.241324
neg	Dl-4-hydroxy-3-methoxymandelic acid	-1.39076	0.363722	0.790339	0.241169
neg	Resibufogenin	-0.774199	0.247096	0.762149	0.240884
neg	D-ornithine	-0.166533	0.771534	0.926525	0.24088
neg	Thiosulfuric acid	0.0961371	0.423116	0.809394	0.240615
neg	1-myristoyl-2-stearoyl-sn-glycero-3-phosphocholine	0.0857954	0.752202	0.922531	0.240003
neg	Cholesta-4,6-dien-3-one	0.477503	0.409863	0.802787	0.239161
neg	(2s,3r,4as,12br)-2,3,4a,8-tetrahydroxy-12b-(5-hydroxy-6-methyloxan-2-yl)oxy-3-methyl-2,4-dihydrobenzo[a]anthracene-1,7,12-trione	0.978044	0.306996	0.772152	0.238388
neg	5,8-dimethylquinolin-4-ol	-0.589015	0.375895	0.795061	0.237709
neg	Clodinafop	-0.552305	0.594113	0.866255	0.237417
neg	Lividic acid	0.973798	0.292411	0.767296	0.236479
neg	Rotenone	0.599394	0.256343	0.762149	0.236151
neg	Lipoamide	0.616597	0.108673	0.762149	0.235871
neg	Gibberellin a44	-1.01222	0.172636	0.762149	0.235749
neg	Tricin methyl ether	0.0349994	0.979577	0.993902	0.235573
neg	Thr-Val-Leu	-0.0882804	0.749129	0.921897	0.234826
neg	N-.alpha.-(tert-butoxycarbonyl)-l-lysine	0.158665	0.634799	0.880217	0.234274
neg	Mesotrione	0.157978	0.839048	0.951367	0.234188
neg	5,8,11,14-eicosatetraenoic acid, 16-hydroxy-, (5z,8z,11z,14z,16r)-	0.233386	0.476754	0.826719	0.234152
neg	.beta.-alanine, n-[2-(2-pyridinyl)-6-(1,2,4,5-tetrahydro-3h-3-benzazepin-3-yl)-4-pyrimidinyl]-	0.550511	0.434248	0.811424	0.233903
neg	.beta.-cyano-l-alanine	-0.50828	0.124923	0.762149	0.233855
neg	Beta-estradiol	0.856559	0.307337	0.772152	0.23379
neg	Podocarpic acid	0.184517	0.779165	0.930426	0.232934
neg	Zearalenone	-0.439138	0.340351	0.784526	0.231775
neg	Virginiamycin component b	-1.32144	0.00886978	0.751922	0.230411
neg	Cornuside	-1.60996	0.097581	0.762149	0.229777
neg	Alanine	0.33173	0.243172	0.762149	0.229432
neg	Platencin	1.66039	0.248465	0.762149	0.228532
neg	Pyrrolidinium, 1-[(7r)-7-(acetyloxy)-4-hydroxy-4-oxido-3,5,9-trioxa-4-phosphapentacos-1-yl]-1-methyl-, inner salt	0.87926	0.227788	0.762149	0.228345
neg	Perseitol heptaacetate	1.19878	0.260086	0.763775	0.22787
neg	.beta.-d-glucopyranosiduronic acid, 5-[3-[(2,2,3,3-tetramethylcyclopropyl)carbonyl]-1h-indol-1-yl]pentyl	-0.66799	0.22064	0.762149	0.22725
neg	Substance p (9-11)	0.504746	0.523175	0.844212	0.226373
neg	Sedoheptulose 7-phosphate	0.0364595	0.977565	0.993245	0.22463
neg	Reserpic acid	0.0780859	0.864319	0.959949	0.224469
neg	Mannose	0.920385	0.467616	0.823408	0.22401
neg	Austricine	0.728949	0.475394	0.826574	0.223847
neg	Glabridin	0.0421456	0.926351	0.980447	0.223781
neg	Dimethyl-5-sulfoisophthalate	-0.689982	0.500608	0.835258	0.223394
neg	Rubranoside d	0.319405	0.529031	0.846444	0.222337
neg	Nimodipine	-2.07574	0.241854	0.762149	0.222266
neg	Heptanedioic acid, 1-[2-[(2-carboxyphenyl)methylene]hydrazide]	0.700561	0.244413	0.762149	0.220972
neg	Doxazosin	-1.29542	0.226911	0.762149	0.220326
neg	Glutamic acid	-0.0603432	0.860243	0.957672	0.219627
neg	Glomellic acid	1.09887	0.141367	0.762149	0.218816
neg	Glu-gln	-0.138061	0.784906	0.932667	0.218558
neg	Mefenamic acid	-0.692598	0.398603	0.800367	0.217933
neg	(3s,4s)-5-[(3s,4s)-4,10-dihydroxy-7,9-dimethoxy-3-methyl-3,4-dihydro-1h-benzo[g]isochromen-5-yl]-7,9-dimethoxy-3-methyl-3,4-dihydro-1h-benzo[g]isochromene-4,10-diol	1.21389	0.450695	0.818038	0.217605
neg	Ginnalin a	-0.452034	0.0462438	0.762149	0.21651
neg	Dimethylglycine	0.200581	0.0450559	0.762149	0.215877
neg	Halofenozide	0.108567	0.893459	0.969346	0.214548
neg	Phosphoric acid	-0.27579	0.540191	0.850684	0.214139
neg	Benzophenone-2	-0.976827	0.239547	0.762149	0.213949
neg	Mulberroside a	-1.61131	0.0231039	0.762149	0.213493
neg	Scopolamine .beta.-d-glucuronide	1.07737	0.281227	0.766744	0.213419
neg	(2s,3s,4s)-3,4-dihydroxy-6-methoxy-3-methyl-7-methylidene-2-pentyl-2,4-dihydropyrano[2,3-c]pyrrol-5-one	0.253369	0.671218	0.894216	0.213406
neg	Dimethenamid-oa	-0.132087	0.885061	0.966684	0.210596
neg	Asp-Gln	0.825162	0.0503492	0.762149	0.210256
neg	4-[7-acetyloxy-5-chloro-3-[(1e,3e)-3,5-dimethylhepta-1,3-dienyl]-7-methyl-6,8-dioxoisoquinolin-2-yl]butanoic acid	-0.805602	0.520127	0.843547	0.209782
neg	1h-imidazo[4,5-c]pyridine-6-carboxylic acid, 1-[[4-(dimethylamino)-3-methylphenyl]methyl]-5-(2,2- diphenylacetyl)-4,5,6,7-tetrahydro-, (6s)-	-1.11701	0.0970329	0.762149	0.206822
neg	Folate	0.072434	0.931923	0.981951	0.206402
neg	Hydroquinidine	0.227697	0.443913	0.813616	0.205858
neg	Bispyribac	1.87088	0.479697	0.827808	0.205529
neg	Isoxaben	0.187826	0.665986	0.891697	0.205405
neg	Fraxetin	-0.434677	0.475746	0.826574	0.204762
neg	7-[(2s,3r,4r,5r,6s)-3,4,5-trihydroxy-6-methyloxan-2-yl]oxy-3-[4-[(2s,3r,4r,5r,6s)-3,4,5-trihydroxy-6-methyloxan-2-yl]oxyphenyl]chromen-4-one	-1.06616	0.373356	0.793876	0.204186
neg	Leukotriene e4 methyl ester	-0.629831	0.123331	0.762149	0.203955
neg	Terbuthylazine-tp csaa036479 (lm2)	0.535018	0.129271	0.762149	0.20358
neg	Ala-Ala	-0.233667	0.728144	0.914452	0.203519
neg	Tiaprost	0.545487	0.172472	0.762149	0.203143
neg	Kasugamycin	-0.32523	0.687484	0.900097	0.20267
neg	.alpha.-keto-.gamma.-(methylthio)butyric acid	-0.0879524	0.879656	0.96581	0.202577
neg	2,3-dimercaptosuccinic acid	0.363205	0.568131	0.857521	0.199657
neg	Leupeptin	0.852727	0.268516	0.763775	0.198373
neg	Methyl (4ar,6s,7r,7as)-4a,7-dihydroxy-7-methyl-6-[(e)-3-phenylprop-2-enoyl]oxy-1-[(2s,3r,4s,5s,6r)-3,4,5-trihydroxy-6-(hydroxymethyl)oxan-2-yl]oxy-1,5,6,7a-tetrahydrocyclopenta[c]pyran-4-carboxylate	0.174162	0.855196	0.955801	0.198319
neg	21-hydroxyprogesterone	0.308329	0.528361	0.846444	0.198055
neg	Dynasore	-0.219663	0.721391	0.911542	0.197831
neg	Benzenesulfonamide, n-(2,2,2-trifluoroethyl)-n-[4-[2,2,2-trifluoro-1-hydroxy-1-(trifluoromethyl)ethyl]phenyl]-	-1.13254	0.31825	0.775967	0.197548
neg	Clomipramine	1.05926	0.114038	0.762149	0.197505
neg	7-methoxycoumarin-4-acetic acid	-0.595076	0.444836	0.814054	0.19745
neg	Cetirizine	0.760417	0.474055	0.825962	0.196591
neg	Phenol, 3-[4-(4-morpholinyl)pyrido[3',2':4,5]furo[3,2-d]pyrimidin-2-yl]-	0.605366	0.520987	0.843547	0.196261
neg	7-hydroxy-2-acetylaminofluorene	0.321631	0.190573	0.762149	0.196126
neg	Isochlorogenic acid b	-1.25064	0.22051	0.762149	0.196099
neg	3-dehydroepiandrosterone sulfate	-0.17106	0.62339	0.876657	0.195878
neg	Geranyl diphosphate	0.640733	0.666747	0.89196	0.195314
neg	N-methyl-l-phenylalanine	0.586499	0.458448	0.819994	0.195061
neg	Chymostatin	0.331786	0.783103	0.931871	0.194986
neg	1-(1z,12z-nonadecadienyl)-sn-glycero-3-phosphocholine	-0.383947	0.656073	0.888851	0.193071
neg	8-[2-(3,4-dihydroxy-2,5-dimethoxyoxolan-3-yl)ethyl]-4a,7,8-trimethylspiro[2,3,5,6,7,8a-hexahydro-1h-naphthalene-4,2'-oxirane]-2,3-diol	0.297655	0.403417	0.801393	0.192714
neg	Glutathione ethyl ester	0.841106	0.421635	0.808745	0.1926
neg	Ps 37:4	0.00723737	0.979395	0.993902	0.192546
neg	Reserpiline	-0.368027	0.397995	0.800367	0.191726
neg	Picroside ii	-0.951894	0.173709	0.762149	0.191537
neg	Nitrendipine	-0.592169	0.0772323	0.762149	0.191082
neg	Pc(18:0,9-hode)	0.413442	0.461603	0.819994	0.189603
neg	3-cyano-7-hydroxycoumarin	-0.318216	0.224338	0.762149	0.188171
neg	5-o-methyllicoricidin	-0.220966	0.382963	0.796363	0.186592
neg	P-coumaryl alcohol	-0.0700294	0.903106	0.972912	0.186561
neg	D-galactose, 2-(acetylamino)-2-deoxy-3-o-(4-deoxy-2-o-sulfo-.alpha.-l-threo-hex-4-enopyranuronosyl)-	0.585194	0.698284	0.902621	0.185974
neg	Pc(14:0,12-hete)	-0.773388	0.149849	0.762149	0.185014
neg	(2e,4e)-12-hydroxy-13-(hydroxymethyl)-3,5,7-trimethyltetradeca-2,4-dienedioic acid	0.184725	0.633889	0.880204	0.184853
neg	L-Valine	0.106359	0.423051	0.809394	0.184686
neg	Sertraline carbamoyl glucuronide	0.631053	0.167327	0.762149	0.184225
neg	Glutathione, oxidized	1.14123	0.220081	0.762149	0.183651
neg	Cyclo[3-(2-naphthalenyl)-l-alanylglycyl-d-tyrosyl-l-arginyl-l-arginyl]	0.49517	0.2237	0.762149	0.182299
neg	Mollicellin h	1.10633	0.103089	0.762149	0.182241
neg	Cyanidin 3,5-diglucoside	-1.97726	0.0100337	0.751922	0.180824
neg	Methanone, (4-hydroxy-1-naphthalenyl)(1-pentyl-1h-indol-3-yl)-	-1.09267	0.138856	0.762149	0.180029
neg	Alisol a	-0.693965	0.247928	0.762149	0.179689
neg	Flavonol base + 5o, o-hex, o-hex	-1.38889	0.184205	0.762149	0.179051
neg	Benzoic acid + 1o, 1meo, o-hex	1.45535	0.227093	0.762149	0.179015
neg	Isoproterenol	0.059501	0.909517	0.974753	0.1789
neg	2-phthalimidoglutaric acid	-0.128177	0.748555	0.921895	0.178862
neg	Galactinol	-0.610885	0.374969	0.794506	0.178139
neg	Carbamic acid, n-[4-[3-[[[7-(hydroxyamino)-7-oxoheptyl]amino]carbonyl]-5-isoxazolyl]phenyl]-, 1,1-dimethylethyl ester	-0.47694	0.27504	0.765449	0.177494
neg	17-phenyltrinorprostaglandin d2	-0.484391	0.214288	0.762149	0.176913
neg	11-nor-9-carboxy-.delta.9-tetrahydrocannabinol	0.0773406	0.848121	0.953618	0.176797
neg	Sinapoyl malate	-0.0152477	0.978219	0.993537	0.176355
neg	Isovaleric acid	0.173364	0.641036	0.883423	0.175935
neg	Suberoylanilide hydroxamic acid	-0.14573	0.770654	0.925932	0.175497
neg	Acridone	0.106328	0.302047	0.770221	0.175131
neg	1-hydroxy-2-naphthoic acid	0.0685305	0.562793	0.854894	0.174681
neg	Asn-Lys	0.22641	0.682768	0.899285	0.174236
neg	Glabrolide	-0.332807	0.358563	0.790257	0.174219
neg	Quinic acid	0.29904	0.443373	0.813476	0.173793
neg	N.epsilon.-acetyl-l-lysine	-0.166416	0.510335	0.840424	0.173646
neg	Bisdemethoxycurcumin	0.237796	0.53161	0.847298	0.173051
neg	1-stearoyl-2-arachidonoyl-sn-glycero-3-phospho-(1'-myo-inositol-4',5'-bisphosphate)	1.62072	0.267025	0.763775	0.172673
neg	4-methylumbelliferyl .beta.-d-glucuronide	-0.651386	0.583753	0.862693	0.172421
neg	1-methylhistamine	-0.00189123	0.996344	0.999307	0.172224
neg	Ostruthin	0.401863	0.140055	0.762149	0.172148
neg	Phorbol	0.262908	0.724405	0.912603	0.17194
neg	Topiramate	-0.773651	0.283899	0.766759	0.171175
neg	1-methylhistidine	2.59852	0.395324	0.800367	0.170561
neg	Gangaleoidin	-0.784091	0.256649	0.762149	0.169769
neg	6.alpha.-mannobiose	-0.270789	0.541871	0.851064	0.169443
neg	Pe(16:0,19,20-epdpe)	-0.147353	0.695075	0.901715	0.169436
neg	Lumichrome	0.394591	0.30325	0.770541	0.169414
neg	Suberic acid	-0.0457567	0.929511	0.981247	0.168792
neg	7-hydroxyprochlorperazine	1.10248	0.252185	0.762149	0.168075
neg	Ononin	-1.4965	0.0341094	0.762149	0.168049
neg	(5s,8s)-8-benzoyl-2-[(z,1s,2s)-1,2-dihydroxyhex-3-enyl]-9-hydroxy-8-methoxy-3-methyl-1-oxa-7-azaspiro[4.4]non-2-ene-4,6-dione	-0.9093	0.366717	0.792914	0.166922
neg	1h-indazole-1-pentanoic acid, 3-[[[1-(aminocarbonyl)-2,2-dimethylpropyl]amino]carbonyl]-	0.357242	0.349566	0.789635	0.166736
neg	Imazosulfuron	-0.429523	0.135596	0.762149	0.165919
neg	3-hydroxyanthranilic acid	-0.257915	0.296187	0.767526	0.1658
neg	Canavanine	-0.0133654	0.968852	0.990301	0.165333
neg	Genistein	-0.270833	0.527234	0.846444	0.162563
neg	Astringin	0.546412	0.408248	0.802477	0.161684
neg	3-o-acetyl-16alpha-hydroxytrametenolic acid	-0.0474415	0.911933	0.975086	0.161323
neg	Morin	-0.665357	0.222968	0.762149	0.161243
neg	Glu-Leu	0.650041	0.14395	0.762149	0.161186
neg	Pristimerin	0.189933	0.687351	0.900097	0.160712
neg	Norleucine	-0.295982	0.198297	0.762149	0.160439
neg	Benzoic acid, 3,6-dichloro-2-methoxy-	0.0526159	0.79947	0.939247	0.159782
neg	Cinnamyl 3,4-dihydroxy-.alpha.-cyanocinnamate	-0.363801	0.779021	0.930426	0.159678
neg	5-amino-2-(3,4'-dihydroxy-4,4,7,8a-tetramethyl-6'-oxospiro[2,3,4a,5,6,7-hexahydro-1h-naphthalene-8,2'-3,8-dihydrofuro[2,3-e]isoindole]-7'-yl)-5-oxopentanoic acid	-0.239125	0.671109	0.894216	0.15934
neg	Glyceric acid	0.0247336	0.936422	0.98384	0.159085
neg	1,3,6-tri-o-galloyl-.beta.-d-glucose	1.83858	0.254786	0.762149	0.156875
neg	[1,1'-biphenyl]-2-carboxylic acid, 4'-[[2,3-dimethyl-5-[[[(1s)-1-(4-nitrophenyl)ethyl]amino]carbonyl]-1h-indol-1-yl]methyl]-	-0.191464	0.758865	0.923928	0.156597
neg	Verbascose	-0.947265	0.393201	0.800367	0.156551
neg	L-serine, n-(1-oxohexadecyl)-o-phosphono-	-0.0784664	0.840713	0.951652	0.154901
neg	Ciliatine	0.000716353	0.997716	0.999529	0.153419
neg	Bestatin	-0.0331551	0.946333	0.985114	0.152415
neg	4-(2-hydroxyethyl)piperazine-1-(2-hydroxypropanesulfonic acid)	-0.0138485	0.973387	0.992514	0.152275
neg	2-(5-oxovaleryl)phosphatidylcholine	0.168332	0.766587	0.924671	0.152112
neg	[(1ar,1bs,2s,5as,6r,6as)-5a-hydroxy-1a-methyl-2-[(2s,3r,4s,5s,6r)-3,4,5-trihydroxy-6-(hydroxymethyl)oxan-2-yl]oxy-1b,2,6,6a-tetrahydrooxireno[1,2]cyclopenta[4,5-b]pyran-6-yl] (2e,6s)-6-hydroxy-2,6-dimethylocta-2,7-dienoate	0.591325	0.390815	0.799243	0.151688
neg	Bufotenine	-0.0326577	0.923326	0.978809	0.151628
neg	Glycerol	0.0376202	0.930316	0.981608	0.151516
neg	Sinapyl alcohol	-0.400258	0.663972	0.891085	0.151303
neg	1-(1,2-dihexanoylphosphatidyl)inositol-5-phosphate	0.813778	0.252213	0.762149	0.151258
neg	Anserine	-0.0499314	0.905676	0.97374	0.150907
neg	L-homoarginine	-0.0468207	0.954	0.986402	0.150615
neg	Carbenoxolone	-0.693034	0.173894	0.762149	0.149275
neg	6'-sialyllactose	0.483808	0.515989	0.84212	0.148122
neg	Poricoic acid a	-0.457538	0.490162	0.831734	0.148115
neg	Flavone base + 3o, 2meo, o-guaiacylglycerol-hex	-1.43748	0.0360282	0.762149	0.147231
neg	Vitamin k1	0.154633	0.688215	0.900097	0.146712
neg	Pc 30:0	0.361193	0.434385	0.811424	0.146208
neg	Gatifloxacin	1.12966	0.173021	0.762149	0.146097
neg	Cerivastatin	-1.12589	0.0467231	0.762149	0.145953
neg	6-phospho-d-gluconate	-0.748908	0.179588	0.762149	0.145875
neg	Pi(18:1,17-hdohe)	-0.0282067	0.958526	0.988173	0.145836
neg	Swertiamarin	-0.321439	0.603622	0.868203	0.145167
neg	Octanoic acid, 2-[[4-[([1,1'-biphenyl]-4-ylmethyl)amino]-6-chloro-2-pyrimidinyl]thio]-	-0.17986	0.724441	0.912603	0.144961
neg	Tridecanoic acid (Tridecylic acid)	0.418105	0.441795	0.813362	0.144498
neg	Arg-Ser-Arg	0.596654	0.226112	0.762149	0.14441
neg	Coumarin-suberoylanilide hydroxamic acid	0.107736	0.829471	0.947509	0.143111
neg	2-heptyl-4-hydroxyquinoline n-oxide	1.75954	0.424915	0.809394	0.143016
neg	[(2r,3s,4s,5r,6r)-3,4,5-trihydroxy-6-[2-(3-hydroxy-5-oxooxolan-3-yl)propoxy]oxan-2-yl]methyl (e)-3-(3,4-dihydroxyphenyl)prop-2-enoate	-1.24158	0.378518	0.795101	0.142656
neg	Verruculotoxin	-0.557419	0.374327	0.794419	0.14248
neg	Butylated hydroxytoluene	-0.166063	0.493946	0.832148	0.141935
neg	Phenylacetic acid	0.30618	0.47258	0.825664	0.141189
neg	Bisphenol c dichloride	0.0523304	0.618046	0.873865	0.140945
neg	3-hydroxy-3-methylglutaric acid	0.375965	0.578395	0.862114	0.140605
neg	Ciclopirox .beta.-d-glucuronide	0.812223	0.278322	0.766135	0.140082
neg	Arg-Arg	0.104983	0.721737	0.911609	0.139482
neg	Phenylethyl 2-glucoside	-0.684392	0.280883	0.766744	0.139121
neg	Lpe 18:1	-0.657257	0.185658	0.762149	0.138776
neg	Volemitol	0.539374	0.347244	0.788382	0.138745
neg	Ergothioneine	0.20617	0.709084	0.906496	0.138433
neg	[(1as,1bs,5s,5as,6s)-6-hydroxy-6-(hydroxymethyl)-2-[[(2r,3r,4s,5s,6r)-3,4,5-trihydroxy-6-(hydroxymethyl)oxan-2-yl]oxymethyl]-1b,5,5a,6a-tetrahydro-1ah-oxireno[3,4]cyclopenta[1,3-d]pyran-5-yl] 3-methylbutanoate	0.638178	0.640179	0.882714	0.137149
neg	Maltotetraose	-0.7322	0.45804	0.819994	0.136504
neg	Narirutin	0.0636693	0.948839	0.985316	0.136156
neg	Retinol	-0.269446	0.689383	0.900134	0.135665
neg	N-lauroyl-d-erythro-sphingosylphosphorylcholine	-0.289372	0.483852	0.828246	0.135664
neg	Stachyose	-0.084685	0.933136	0.98244	0.135581
neg	Acetic acid, 2-[4-[3-(4-acetyl-3-hydroxy-2-propylphenoxy)propoxy]phenoxy]-	0.35439	0.761158	0.924293	0.134923
neg	2-nitrophenol	0.180031	0.0679945	0.762149	0.133843
neg	3-methoxylimaprost	0.227927	0.461194	0.819994	0.133297
neg	Bexarotene	0.254533	0.615801	0.873263	0.132719
neg	Osthole	0.295124	0.714883	0.909195	0.132629
neg	Donepezil	-0.298286	0.435073	0.811424	0.131871
neg	Altanserin	-0.739784	0.141956	0.762149	0.131636
neg	(-)-epicatechin	-0.0694944	0.793612	0.936224	0.131523
neg	Indinavir	0.113449	0.854399	0.955801	0.130154
neg	Glu-Asn	0.181129	0.605379	0.868218	0.130097
neg	(1-(5-fluoropentyl)-1h-indazole-3-carbonyl)-l-valine	-0.123512	0.72317	0.91236	0.129867
neg	Agelasine (stereochemistry of diterpene unknown)	-0.00560749	0.989874	0.99695	0.12983
neg	Arthrobactin	-0.58777	0.129077	0.762149	0.129678
neg	Cytidine-5'-monophospho-n-acetylneuraminic acid	-0.107449	0.837618	0.950787	0.129545
neg	2-[4-[3-[3,4-dihydroxy-4-(hydroxymethyl)oxolan-2-yl]oxy-4,5-dihydroxy-6-(hydroxymethyl)oxan-2-yl]oxyphenyl]-7-hydroxy-2,3-dihydrochromen-4-one	0.90906	0.39084	0.799243	0.128064
neg	Trehalose	0.445935	0.551066	0.85319	0.127879
neg	1(6h)-pyridazinebutanoic acid, 6-imino-3-(4-methoxyphenyl)-	-0.510355	0.10721	0.762149	0.127498
neg	Xanthosine 5'-monophosphate	0.381927	0.716335	0.909432	0.127471
neg	Ganoderic acid a	-0.182679	0.70554	0.904641	0.126086
neg	Val-Gly-Val	-0.182689	0.566049	0.857065	0.125786
neg	Diflubenzuron	0.2426	0.385406	0.797356	0.125358
neg	Adenosine, cyclic 3',5'-[hydrogen [p(s)]-phosphorothioate]	-0.817456	0.373058	0.793876	0.125221
neg	DL-valine	-0.0329399	0.921642	0.97829	0.124936
neg	2,4,6-trichlorophenol	-0.369678	0.52813	0.846444	0.124912
neg	L-kynurenine	0.156517	0.527677	0.846444	0.12475
neg	Echinocystic acid 3-glucoside	-0.440618	0.512156	0.840819	0.124645
neg	Np-000062(6)	1.23276	0.295154	0.767526	0.124181
neg	Ala-Gly	0.175644	0.530797	0.846825	0.124163
neg	5-methoxyindoleacetate	-0.294601	0.555129	0.85319	0.123571
neg	Butanediamide, n4-hydroxy-n1-[(1s)-1-(1h-indol-3-ylmethyl)-2-(methylamino)-2-oxoethyl]-2-(2-methylpropyl)-, (2r)-	-0.62112	0.294835	0.767526	0.121505
neg	Tremulacin	-0.974059	0.385223	0.797356	0.12128
neg	7-oxocholesterol	0.277022	0.696776	0.902547	0.121136
neg	Chrysoeriol	0.271439	0.354171	0.79003	0.120634
neg	Stearic acid	0.277336	0.185321	0.762149	0.120509
neg	Picein	0.757868	0.415798	0.805043	0.120321
neg	Carboxyphosphamide	0.228841	0.694588	0.901715	0.11794
neg	Desethyleneciprofloxacin	-0.193438	0.672767	0.895479	0.117565
neg	Limaprost	-0.329233	0.588398	0.863683	0.117108
neg	N-acetylaspartylglutamic acid	-0.409383	0.734561	0.9171	0.116443
neg	Ferrichrome	-1.50221	0.248217	0.762149	0.11642
neg	Phe-Gly-Phe	-0.616974	0.262226	0.763775	0.116409
neg	8-bromoadenosine-cyclic-monothiophosphate	0.176871	0.384251	0.797356	0.115999
neg	Xylitol	-0.0413841	0.795589	0.937229	0.115599
neg	Thymol-beta-d-glucoside	0.28137	0.241764	0.762149	0.115583
neg	13,14-dihydro-16,16-difluoroprostaglandin f2.alpha.	-0.308724	0.64696	0.884892	0.115426
neg	Gabapentin related compound e	0.259483	0.473494	0.825962	0.115363
neg	Acetylglycine	-0.321541	0.231393	0.762149	0.114459
neg	1-stearoyl-2-hydroxy-sn-glycero-3-phosphate	-0.170582	0.577193	0.861743	0.114328
neg	4,4'-methylenediphenol	0.0169226	0.976352	0.993037	0.114095
neg	4-hydroxyphenylmaraviroc	0.505587	0.434959	0.811424	0.113917
neg	Honokiol	0.6465	0.0871054	0.762149	0.113448
neg	1-naphthol	-0.439186	0.745524	0.920459	0.113305
neg	Ps 36:3	0.168244	0.712079	0.907385	0.111394
neg	Trp-Gly-Trp	1.07915	0.56343	0.855491	0.110069
neg	1-hydroxy-4-[(2s,3r,4s,5s,6r)-3,4,5-trihydroxy-6-(hydroxymethyl)oxan-2-yl]oxynaphthalene-2-carboxylic acid	0.194304	0.736429	0.917361	0.109548
neg	3-iodo-l-thyronine	0.410072	0.448526	0.816131	0.109524
neg	2-pyridinecarboxylic acid, 6-[2-[5-chloro-2-[(2,4-difluorophenyl)methoxy]phenyl]-1-cyclopenten-1-yl]-	-0.38139	0.633988	0.880204	0.109045
neg	Geniposide	0.536033	0.430878	0.809426	0.108907
neg	Pumiloside	0.413147	0.658078	0.889954	0.10888
neg	Quinethazone	-0.265282	0.738068	0.917566	0.108774
neg	Ltc4-[d5]	-0.361675	0.55966	0.853591	0.108395
neg	15-ketofluprostenol	-0.258431	0.816687	0.942807	0.107505
neg	9,11,12a-trihydroxy-2,3-dimethoxy-8-(3-methylbut-2-enyl)-6,6a-dihydrochromeno[3,4-b]chromen-12-one	0.380478	0.526721	0.846379	0.107476
neg	Lactitol	-0.104062	0.908237	0.974738	0.10726
neg	Phosphatidylethanolamine lyso alkenyl 18	-1.33836	0.195026	0.762149	0.106815
neg	4-[(e)-3-[(2r,3r,4s,5s,6r)-3-[(2s,3r,4r)-3,4-dihydroxy-4-(hydroxymethyl)oxolan-2-yl]oxy-4,5-dihydroxy-6-(hydroxymethyl)oxan-2-yl]oxybut-1-enyl]-3,5,5-trimethylcyclohex-2-en-1-one	-1.03648	0.204838	0.762149	0.104791
neg	(e)-n-[2-[3-acetamido-4,5-dihydroxy-6-(hydroxymethyl)oxan-2-yl]oxy-6-[2-[5-(2,4-dioxopyrimidin-1-yl)-3,4-dihydroxyoxolan-2-yl]-2-hydroxyethyl]-4,5-dihydroxyoxan-3-yl]-13-methyltetradec-2-enamide	-0.103578	0.880032	0.965981	0.103342
neg	1-methyluric acid	-0.102741	0.763875	0.924648	0.103312
neg	Benzeneacetic acid, 3-[3-[[[2-chloro-3-(trifluoromethyl)phenyl]methyl](2,2-diphenylethyl)amino]propoxy]-	-0.650716	0.29309	0.767526	0.102357
neg	Desmethylbosentan	0.841037	0.0643696	0.762149	0.101777
neg	Asp-Asn	-0.381704	0.498716	0.834042	0.101597
neg	2-methoxy-6-pentadecylbenzoic acid	-0.132488	0.839937	0.951652	0.100234
neg	L-saccharopine	1.08237	0.277101	0.766065	0.0996146
neg	1-stearoyl-2-arachidonoyl-sn-glycero-3-phospho-(1'-myo-inositol)	0.585391	0.178851	0.762149	0.0990966
neg	(2s)-2-[(2r,3s,7r,8r,8as)-2,3,4'-trihydroxy-4,4,7,8a-tetramethyl-6'-oxospiro[2,3,4a,5,6,7-hexahydro-1h-naphthalene-8,2'-3,8-dihydrofuro[2,3-e]isoindole]-7'-yl]-3-methylbutanoic acid	-0.103871	0.794121	0.93662	0.0986859
neg	Estriol	-0.640331	0.477916	0.827107	0.0986502
neg	L-tosylphenylalanyl chloromethyl ketone	1.71466	0.228765	0.762149	0.0983029
neg	[1,1'-biphenyl]-2-carboxylic acid, 4'-[[5-[[[(1s)-1-(4-bromophenyl)ethyl]amino]carbonyl]-2,3-dimethyl-1h-indol-1-yl]methyl]-	-0.968866	0.453505	0.819027	0.0982299
neg	Bis(p-nitrophenyl)phosphate	-0.147038	0.137679	0.762149	0.0974828
neg	N-acetylmuramic acid	0.238146	0.628302	0.877533	0.0969796
neg	7-methylthioheptyl glucosinolate	0.313505	0.767793	0.924671	0.096924
neg	Met-Phe	0.017375	0.956106	0.987371	0.0966523
neg	3'-.alpha.-sialyl-n-acetyllactosamine	-0.255094	0.718187	0.909871	0.0965042
neg	2r,3s,4s,5r,6s)-2-[[(2r,3r,4r)-3,4-dihydroxy-4-(hydroxymethyl)oxolan-2-yl]oxymethyl]-6-[4-hydroxy-3-(3-methylbut-2-enyl)phenoxy]oxane-3,4,5-triol	0.942101	0.179634	0.762149	0.0963659
neg	3-amino-3-(4-hydroxyphenyl)propionate	0.074799	0.453434	0.819027	0.0952529
neg	Rehmannioside d	-0.798455	0.482192	0.828246	0.0936147
neg	N-carbamoyl-L-aspartate	0.382425	0.428378	0.809426	0.0928113
neg	Dichloroacetate	0.334765	0.474056	0.825962	0.0923296
neg	14-((4-methoxyphenyl)diphenylmethoxy)daunomycinone	0.666846	0.550627	0.85319	0.0921776
neg	Guanosine diphosphate mannose	0.0950396	0.72363	0.912445	0.0921166
neg	9-oxo-10(e),12(e)-octadecadienoic acid	0.189743	0.538205	0.850049	0.091396
neg	Leu-Leu	0.0568541	0.870017	0.961356	0.0912055
neg	3- quinolinecarboxylic acid, 1,4,5,6,7,8-hexahydro-4-(3-hydroxyphenyl)-7-(2- methoxyphenyl)-2-methyl-5-oxo-, 2-methoxyethyl ester	-0.49556	0.387797	0.797686	0.0911066
neg	Imazapyr	-0.126669	0.788471	0.934278	0.0909642
neg	Leiocarposide	0.6901	0.480276	0.827912	0.0907885
neg	5-hexenoic acid, 6-[(2r,3s)-3-[[[(4-chloro-2-methylphenyl)sulfonyl]amino]methyl]bicyclo[2.2.2]oct-2-yl]-, (5z)-	-0.43333	0.311862	0.772953	0.0904542
neg	Propanoic acid, 2-(1h-benzimidazol-2-ylthio)-, 2-[(5-bromo-2-hydroxyphenyl)methylene]hydrazide	-0.470096	0.70524	0.904641	0.0896168
neg	O-phospho-l-threonine	-0.840774	0.340363	0.784526	0.0894919
neg	Palatinose	0.116632	0.909878	0.974753	0.0893706
neg	Antipain	0.332547	0.497379	0.833737	0.0885536
neg	6-sialylgalactose	1.12756	0.435254	0.811424	0.0884007
neg	Isoginkgetin	0.557733	0.510368	0.840424	0.0883144
neg	Ursocholanic acid	-0.0536073	0.936988	0.983917	0.0880847
neg	(S)-2-aminobutyric acid	-0.063384	0.900016	0.971606	0.0880077
neg	Arctiin	-0.182605	0.722199	0.911816	0.0879046
neg	Crocin ii	-1.07449	0.314347	0.774085	0.0873841
neg	Aminomethylphosphonic acid	-0.120818	0.575287	0.861137	0.0869716
neg	10-formyl-7,8-dihydrofolic acid	0.169249	0.875575	0.963571	0.0866662
neg	Pi 40:5	0.0243662	0.951937	0.986402	0.0858585
neg	Pyridoxal	0.104186	0.549097	0.853106	0.085457
neg	15-ketolatanoprost (free acid)	0.713156	0.280568	0.766744	0.0849121
neg	Metosulam	0.252359	0.516035	0.84212	0.0848315
neg	Prostaglandin f2.alpha.	0.711958	0.401548	0.801173	0.0847707
neg	3,4-dihydroxybenzaldehyde	-0.0267532	0.9204	0.978004	0.0839927
neg	4-hydroxy-l-glutamic acid	-0.0910496	0.759564	0.924174	0.0829583
neg	15(r)-17-phenyltrinorprostaglandin f2.alpha.	0.0478853	0.939199	0.984504	0.0824004
neg	Xanthyletin	-0.390527	0.37011	0.793843	0.0822028
neg	Arachidonic acid (peroxide free)	-1.18568	0.0883128	0.762149	0.0813491
neg	Udp-n-acetylglucosamine	-0.572238	0.149792	0.762149	0.0811841
neg	Digalacturonate	0.304912	0.227725	0.762149	0.0808986
neg	1,3,7-trimethyluric acid	0.538196	0.758404	0.923928	0.080584
neg	Methyl (1r,4as,9s,10s)-10-acetyloxy-5,9-dihydroxy-1,4a-dimethyl-2-oxo-7-propan-2-yl-10,10a-dihydro-9h-phenanthrene-1-carboxylate	-0.241497	0.637536	0.881799	0.0801562
neg	Bekanamycin sulfate	-1.32708	0.0481892	0.762149	0.0801037
neg	Thr-Gly-Thr	-0.342963	0.482534	0.828246	0.0798812
neg	4-hydroxyquinoline	0.422036	0.16461	0.762149	0.0793444
neg	(phenoxymethyl)penicilloic acid	0.153192	0.78678	0.933888	0.079303
neg	Lactacystin	0.359487	0.464274	0.821984	0.0785764
neg	Leukotriene d4	1.12788	0.533947	0.848355	0.0780837
neg	Gibberellin a1	0.288059	0.378084	0.795101	0.0773529
neg	Gly-pro-arg-pro-amide	0.725833	0.438794	0.813077	0.0772702
neg	5.alpha.-androstan-3.alpha.,17.beta.-diol-o-3-.beta.-glucuronic acid	0.292983	0.479354	0.827808	0.0768069
neg	Quercetin 3-o-malonylglucoside	-0.144363	0.658276	0.889954	0.0767214
neg	Amlexanox	-0.176602	0.702371	0.904106	0.0765669
neg	Inosine 5'-monophosphate	-0.178241	0.685508	0.900051	0.0765648
neg	1-(1,2-dihexadecanoylphosphatidyl)inositol-4,5-bisphosphate	-0.722304	0.217574	0.762149	0.0752632
neg	N5-(1-iminoethyl)-l-ornithine	0.272988	0.730087	0.915631	0.0750288
neg	Pi(18:0,12-hete)	0.254046	0.594081	0.866255	0.0745018
neg	Quercetagetin	0.300799	0.410396	0.803226	0.0744343
neg	(2s,3r)-5-hydroxy-3-[(2s,3r)-5-hydroxy-2-(4-hydroxyphenyl)-4-oxo-7-[(2s,3r,4s,5s,6r)-3,4,5-trihydroxy-6-(hydroxymethyl)oxan-2-yl]oxy-2,3-dihydrochromen-3-yl]-2-(4-hydroxyphenyl)-7-[(2s,3r,4s,5s,6r)-3,4,5-trihydroxy-6-(hydroxymethyl)oxan-2-yl]oxy-2,3-dihydrochromen-4-one	-0.313486	0.578946	0.862114	0.0742138
neg	Wogonin	0.151925	0.714847	0.909195	0.0723515
neg	Uracil	0.017785	0.958295	0.988157	0.072215
neg	Ascorbyl stearate	0.359741	0.454267	0.819027	0.0720063
neg	Adipic acid	-0.17782	0.557622	0.85319	0.0719706
neg	7,4'-dimethoxy-5-hydroxyisoflavone	0.00521791	0.996355	0.999307	0.0719062
neg	Polydatin	0.00523877	0.991638	0.997981	0.0709667
neg	Gibberellin a7	-0.043631	0.512584	0.84082	0.0706445
neg	Diosmin	-0.581133	0.474115	0.825962	0.0705414
neg	Methyldopa	-0.665201	0.332153	0.780959	0.070119
neg	Morphine-6-glucuronide	-0.452331	0.572871	0.859466	0.0692587
neg	Propanedinitrile, 2-[[3-bromo-5-(1,1-dimethylethyl)-4-hydroxyphenyl]methylene]-	0.392244	0.503244	0.836193	0.0688298
neg	[(2r,3s,4s,5r,6s)-6-[3,5-dihydroxy-4-[3-(4-hydroxyphenyl)propanoyl]phenoxy]-3,4,5-trihydroxyoxan-2-yl]methyl 3,4,5-trihydroxybenzoate	0.463221	0.648854	0.885552	0.0684385
neg	4,15,26-trihydroxy-1-oxa-4,9,15,20,26,31-hexazacyclotritriacontane-5,8,16,19,27,30-hexone	1.12532	0.319361	0.776641	0.0684306
neg	7-demethylsuberosin	-0.527101	0.22414	0.762149	0.0672623
neg	3-formylrifamycin	0.496502	0.620525	0.875333	0.0671637
neg	1-oleoyl-l-.alpha.-lysophosphatidic acid	-0.116269	0.704844	0.904641	0.066873
neg	Quercetin 3'-methyl ether	0.559194	0.216947	0.762149	0.0668017
neg	Salidroside	0.335376	0.581868	0.862351	0.0666427
neg	Catalpol	-0.487288	0.454112	0.819027	0.0660956
neg	1-(1,2r-dihexadecanoylphosphatidyl)inositol-3,4,5-trisphosphate	-0.687807	0.542337	0.851064	0.0659607
neg	1,2-dipalmitoyl-sn-glycero-3-phospho-(1'-myo-inositol)	-0.213043	0.733928	0.916732	0.0658669
neg	Pantetheine	0.0345514	0.927135	0.980447	0.0650707
neg	4,5-dihydro-4,5-dioxo-1h-pyrrolo[2,3-f]quinoline-2,7,9-tricarboxylic acid	-0.466861	0.387228	0.797547	0.064568
neg	Norvaline, 5-phosphono-	0.0920107	0.851576	0.954637	0.0642702
neg	Gibberellin a9	-0.230274	0.504898	0.836725	0.0640193
neg	Acetyl isogambogic acid	-0.408624	0.64332	0.884321	0.063517
neg	Rac-5-carboxy-desisopropyltolterodine methyl ester	-0.017144	0.977127	0.993149	0.0633893
neg	Dodeca-2(e),4(e)-dienoic acid	0.160657	0.232109	0.762149	0.0627706
neg	[(2e,6z,10z)-7,11-bis(acetyloxymethyl)-3,15-dimethylhexadeca-2,6,10,14-tetraenyl] acetate	0.147978	0.731123	0.915923	0.0623221
neg	Dihydromyricetin	0.49219	0.24323	0.762149	0.0619899
neg	AM-580	-0.199568	0.602085	0.867547	0.0611058
neg	Calycosin	-0.583748	0.454951	0.819027	0.0609493
neg	Phe-Ala	0.0113716	0.968856	0.990301	0.0608633
neg	Bromadiolone	-0.487785	0.530439	0.846527	0.0601647
neg	Gyromitrin	-0.0858894	0.863346	0.959663	0.0599859
neg	Ibuprofen .beta.-d-glucuronide	-0.58821	0.35391	0.79003	0.0599691
neg	5,6-dihydroxy-3',4'-dimethoxyflavanone	-0.0266462	0.916886	0.976474	0.0592882
neg	Pectolinarin	0.122471	0.794809	0.936712	0.0592588
neg	Glucose	-0.0464354	0.592122	0.865067	0.0590427
neg	Propanoic acid, 2-(4-chloro-2-methylphenoxy)-	-0.194192	0.595987	0.866601	0.0589961
neg	Acetic acid, 2-[4-[(5,6-diphenyl-2-pyrazinyl)(1-methylethyl)amino]butoxy]-	0.239263	0.743023	0.919504	0.0589502
neg	1,7-dimethyluric acid	1.81491	0.361511	0.790309	0.0585688
neg	Dl-4-hydroxy-2-ketoglutarate	-0.12894	0.439289	0.813259	0.0581605
neg	gamma-L-Glutamyl-L-valine	0.109066	0.814291	0.942474	0.0573314
neg	Rhapontigenin	-0.459743	0.558971	0.853591	0.0568002
neg	Trp-Cys	-0.0187256	0.940119	0.984557	0.056391
neg	Lisinopril (8r,s)-diketopiperazine	0.223604	0.460451	0.819994	0.0557341
neg	8-hydroxy-5,8a-dimethyl-3-methylidene-3a,4,4a,8,9,9a-hexahydrobenzo[f][1]benzofuran-2,7-dione	0.357433	0.500677	0.835258	0.05553
neg	Luteolin	-0.300912	0.580274	0.862351	0.0555114
neg	Flindersine	0.234199	0.673261	0.895729	0.055441
neg	Nitrilotriacetic acid	-0.420674	0.513983	0.841262	0.0552659
neg	Diclofenac	-0.592839	0.595	0.866502	0.0550818
neg	9-aminocamptothecin	0.486033	0.185022	0.762149	0.0533792
neg	Quercetin 3-glucoside	0.203242	0.687604	0.900097	0.0532172
neg	Acifluorfen	0.224457	0.340492	0.784526	0.0528006
neg	Benzylphosphonic acid	0.644475	0.517235	0.84212	0.0527243
neg	Cymarin	-0.24014	0.625978	0.876884	0.0526629
neg	Sildenafil	0.247987	0.858653	0.957112	0.0523963
neg	Pro-Ala	0.0908009	0.785116	0.932702	0.0521482
neg	2-keto-3-deoxyoctonic acid	-0.137739	0.780522	0.930919	0.0521304
neg	Fenatrol	0.154862	0.307729	0.772152	0.0514223
neg	Chlorthalidone	-0.75994	0.204234	0.762149	0.0513031
neg	Beclomethasone dipropionate	-0.738189	0.510292	0.840424	0.050776
neg	Proscillaridin	-0.249532	0.332142	0.780959	0.0491559
neg	Xipamide	0.0289023	0.85215	0.954944	0.0488749
neg	Irigenin trimethyl ether	0.00712303	0.992598	0.998093	0.0487218
neg	Glucobrassicanapin	0.0296562	0.938467	0.984211	0.0485733
neg	Paulownin	-0.21851	0.553019	0.85319	0.0482394
neg	Methyl (4s,5z,6s)-5-(2-acetyloxyethylidene)-4-[2-[2-(4-hydroxyphenyl)ethoxy]-2-oxoethyl]-6-[(2s,3r,4s,5s,6r)-3,4,5-trihydroxy-6-(hydroxymethyl)oxan-2-yl]oxy-4h-pyran-3-carboxylate	0.491245	0.425603	0.809394	0.0480679
neg	Fenoldopam	0.0677562	0.847258	0.953228	0.0479467
neg	3-phospho-d-glycerate	0.860565	0.254757	0.762149	0.0477843
neg	2-ketobutyric acid	0.0213142	0.88347	0.966428	0.0477677
neg	N-tris(hydroxymethyl)methyl-4-aminobutanesulfonic acid	-0.434137	0.412369	0.803226	0.0475376
neg	3-quinolinecarboxylic acid, 7,8-dichloro-1,4-dihydro-4-oxo-	-0.0360122	0.805265	0.940582	0.0467332
neg	.alpha.-L-Asp-L-Lys	0.6597	0.310171	0.772953	0.046361
neg	5-(4-acetyloxy-3-hydroxy-2,5,5,8a-tetramethyl-3,4,4a,6,7,8-hexahydronaphthalen-1-yl)-3-methylpentanoic acid	0.653823	0.218188	0.762149	0.0462169
neg	Thieno[2,3-b]pyridine-5-carbonitrile, 6,7-dihydro-4-hydroxy-3-(2'-hydroxy[1,1'-biphenyl]-4-yl)-6-oxo-	-0.0104904	0.941363	0.984605	0.0460613
neg	Myriocin-12-en	-0.496021	0.39719	0.800367	0.0460054
neg	Geranylgeranyl pyrophosphate	-0.245317	0.432398	0.810115	0.0458998
neg	Eleutheroside e	0.709555	0.28265	0.766744	0.0455887
neg	Sepiapterin	0.664013	0.317674	0.775967	0.0454016
neg	Demethylbellidifolin	-0.510512	0.577253	0.861743	0.0452412
neg	Flutolanil	-0.37629	0.587718	0.863677	0.0450747
neg	Ethanone, 1-[2-hydroxy-3-propyl-4-[4-(2h-tetrazol-5-yl)butoxy]phenyl]-	-0.21573	0.547913	0.852752	0.0444402
neg	Poncirin	0.16135	0.804129	0.940237	0.0442792
neg	Baicalin	-0.163903	0.638507	0.88207	0.0442151
neg	His-Met	0.653738	0.478129	0.827107	0.0438151
neg	(2e,4e)-n-[2-(4-hydroxyphenyl)ethyl]dodeca-2,4-dienamide	-0.414005	0.386987	0.797547	0.0436241
neg	5,7-dihydroxy-2-phenyl-6-[3,4,5-trihydroxy-6-(hydroxymethyl)oxan-2-yl]-8-(3,4,5-trihydroxyoxan-2-yl)chromen-4-one	0.00742858	0.982522	0.994364	0.0434699
neg	N-(phenylacetyl)-l-phenylalanine	0.254975	0.634215	0.880217	0.0434623
neg	NCGC00381123-01	-0.123127	0.73666	0.917361	0.0433903
neg	.gamma.-aminobutyryl-l-histidine	-0.0610532	0.771771	0.926588	0.0430298
neg	Pseudouridine	0.239138	0.577969	0.862099	0.042792
neg	5-[(z)-14-(3,5-dihydroxyphenyl)tetradec-8-enyl]benzene-1,3-diol	0.103522	0.831094	0.948359	0.0426003
neg	Guanidoacetic acid	-0.101314	0.844217	0.952549	0.0425772
neg	[6]-gingerol	0.045009	0.701598	0.903758	0.042066
neg	Acid orange 7 (free acid)	-0.0844996	0.748699	0.921895	0.0411713
neg	Methopterine	-0.745027	0.276957	0.766065	0.0396569
neg	2-hydroxymyristic acid	0.12402	0.776057	0.928457	0.0390442
neg	His-Phe	-0.0223482	0.946725	0.985114	0.03846
neg	Cyclic adenosine diphosphate ribose	-0.368333	0.470937	0.825569	0.0382476
neg	Guanfacine	0.0289945	0.794709	0.936712	0.0381024
neg	Dihydroconiferyl alcohol	-0.121324	0.62431	0.876873	0.0379556
neg	Thalsimidine	1.04658	0.182744	0.762149	0.0374327
neg	Spiro[3h-indole-3,3'-pyrrolidine]-1(2h)-acetic acid, 5-chloro-1'-[(5-chloro-2-fluorophenyl)methyl]-2,2',5'-trioxo-	-0.231481	0.702707	0.904106	0.0369722
neg	Glucobrassicin	0.269125	0.378779	0.795101	0.0367195
neg	3-oxo-c12 homoserine lactone	-0.250223	0.606242	0.868218	0.0361891
neg	Glutathione	-0.0703352	0.869289	0.961125	0.0353736
neg	Biopterin	-0.0396518	0.94292	0.984682	0.0353188
neg	Sulindac sulfone	0.126474	0.80965	0.941765	0.0351603
neg	Prostaglandin f2.beta.	-0.234984	0.660246	0.890051	0.0351112
neg	Pi 36:4	0.112515	0.82294	0.945615	0.0349732
neg	Dicloxacillin	-0.0424923	0.760131	0.924174	0.0346119
neg	Bafilomycin b1	0.134848	0.709098	0.906496	0.0339838
neg	Phenylglucoside	0.232928	0.651361	0.886598	0.0332647
neg	Dinor-12-oxophytodienoic acid	-0.278909	0.493333	0.832148	0.0329808
neg	Deoxynivalenol 3-glucuronide	0.321654	0.65934	0.889954	0.0325778
neg	Xanthylic acid (xmp)	0.0522162	0.271424	0.764414	0.0323263
neg	Prostaglandin g2	0.497087	0.521192	0.843699	0.0320508
neg	Sulfuric acid	-0.012622	0.577053	0.861743	0.0316965
neg	2',3'-dideoxycytidine	-0.410723	0.386256	0.797547	0.031419
neg	Entacapone	0.396586	0.520662	0.843547	0.0311062
neg	1,2-distearoyl-sn-glycero-3-phospho-l-serine	0.0144044	0.97465	0.99297	0.0307988
neg	2'-Deoxyinosine 5'-monophosphate	-0.0376529	0.891166	0.968185	0.0307591
neg	Ellagic acid	-0.00223586	0.983977	0.994695	0.0300642
neg	Lansoprazole	0.642781	0.403506	0.801393	0.0291385
neg	Cytidine	0.112352	0.774076	0.927214	0.029015
neg	Tectorigenin	0.15059	0.782449	0.931734	0.0289496
neg	Methanesulfonamide, n-[4-[[1-[2-(6-methyl-2-pyridinyl)ethyl]-4-piperidinyl]carbonyl]phenyl]-	1.18366	0.389019	0.798835	0.0287441
neg	D-ribulose 1,5-bisphosphate	0.0635537	0.791913	0.935238	0.0284312
neg	5,7-dihydroxychromone	0.0989533	0.463198	0.821323	0.0282016
neg	Deoxyguanosine	-0.139226	0.687671	0.900097	0.0275974
neg	2-hydroxyisocaproic acid	-0.176088	0.721899	0.911696	0.0268872
neg	Hymeglusin	0.00539681	0.992361	0.997981	0.026773
neg	Disialyllactose	-0.269837	0.668823	0.892533	0.0262669
neg	Met-Gly-Met	-0.153799	0.688095	0.900097	0.0261835
neg	Agaric acid	-0.121285	0.811664	0.94215	0.0259637
neg	Alitame	0.827638	0.245698	0.762149	0.025615
neg	.beta.-d-glucopyranosiduronic acid, 4-[3-(1-naphthalenylcarbonyl)-1h-indol-1-yl]butyl	0.445021	0.594387	0.866255	0.0255915
neg	Adenosine 5'-triphosphate	-0.0571993	0.548166	0.852752	0.0252688
neg	9-methoxy-7-[4-[(2s,3r,4s,5s,6r)-3,4,5-trihydroxy-6-(hydroxymethyl)oxan-2-yl]oxyphenyl]-[1,3]dioxolo[4,5-g]chromen-8-one	-1.37229	0.399529	0.800385	0.0251736
neg	15(r),19(r)-hydroxyprostaglandin f1.alpha.	0.544216	0.519126	0.843152	0.0250955
neg	Raltitrexed	0.738848	0.712397	0.907385	0.0230372
neg	Amisulpride n-oxide	0.138811	0.777563	0.929335	0.022289
neg	Phenol, 2-[[[2-(4-bromo-2,5-dimethoxyphenyl)ethyl]amino]methyl]-	0.243166	0.715706	0.909432	0.0221014
neg	3-methylthiopropyl glucosinolate	0.0531792	0.578326	0.862114	0.0215079
neg	Kobusone	0.0940951	0.454908	0.819027	0.0212747
neg	(1r,2r,4as,6as,6br,9r,10r,11r,12ar)-1,10,11-trihydroxy-9-(hydroxymethyl)-1,2,6a,6b,9,12a-hexamethyl-2,3,4,5,6,6a,7,8,8a,10,11,12,13,14b-tetradecahydropicene-4a-carboxylic acid	0.705249	0.321791	0.778278	0.0208782
neg	Perchloric acid	-0.161114	0.280392	0.766744	0.0208456
neg	Tapentadol-.beta.-d-glucuronide	-0.0921261	0.816208	0.942807	0.0206876
neg	8-o-acetylharpagide	0.116816	0.904387	0.973474	0.0206036
neg	Arg-Thr	0.0256082	0.937938	0.9841	0.0205654
neg	Dioxybenzone	0.909444	0.490802	0.831734	0.0205373
neg	Angoroside a	-0.0612104	0.901027	0.972492	0.0204858
neg	1a,1b-dihomoprostaglandin e1	0.0812812	0.807669	0.941185	0.0200675
neg	Blasticidin s	0.0677815	0.595781	0.866601	0.0198638
neg	2-(perfluorooctyl)ethanol	0.0144218	0.947021	0.985114	0.0182373
neg	Frangulin b	-0.534697	0.557704	0.85319	0.0179311
neg	(1s,4as,7s,7as)-7-hydroxy-7-methyl-1-[(2s,3r,4s,5s,6r)-3,4,5-trihydroxy-6-[(4-hydroxybenzoyl)oxymethyl]oxan-2-yl]oxy-4a,5,6,7a-tetrahydro-1h-cyclopenta[c]pyran-4-carboxylic acid	0.352167	0.544258	0.851426	0.0177596
neg	Gly-His-Lys	0.152283	0.562284	0.854894	0.0164142
neg	1,2,3,4,6-pentagalloyl .beta.-d-glucose	-0.03617	0.762597	0.924648	0.0160071
neg	Tartrate	0.0243755	0.93909	0.984504	0.0154279
neg	1,2-dilauroyl-sn-glycero-3-phosphate	-0.068773	0.832234	0.948623	0.0151616
neg	3-hydroxy-6,2',4'-trimethoxyflavone	-0.54612	0.485768	0.828477	0.0147876
neg	Specnuezhenide	0.274142	0.552988	0.85319	0.014535
neg	Isomurolic acid	0.57269	0.250157	0.762149	0.0144841
neg	1h-indole-1-acetic acid, 5-fluoro-2-methyl-3-(2-quinolinylmethyl)-	0.76228	0.360378	0.790257	0.014185
neg	Inosine 5'-diphosphate	0.0688725	0.58869	0.863683	0.0141241
neg	Dl-malic acid	0.0959609	0.59141	0.865067	0.0126128
neg	Fuberidazole	-0.0955755	0.271765	0.764414	0.0117813
neg	Lys-Asn	0.00781493	0.978624	0.993762	0.0114351
neg	Chlorogenic acid	-0.228146	0.379053	0.795101	0.011309
neg	Chlorothalonil-4-hydroxy	-0.035995	0.856008	0.955801	0.0111357
neg	Diadenosine pentaphosphate	0.135901	0.536842	0.849546	0.0101552
neg	4-bromoguaiacol	0.0368725	0.566526	0.857108	0.00985292
neg	5h-thieno[2,3-c]pyran-3-carboxylic acid, 2-[[(benzoylamino)thioxomethyl]amino]-4,7-dihydro-5,5-dimethyl-	0.126616	0.807529	0.941185	0.00954004
neg	4-hydroxy-2,2',4',5,5'-pentachlorobiphenyl	0.112978	0.617561	0.873749	0.00939166
neg	Scensidin	0.00966453	0.912732	0.975502	0.00905805
neg	N-Acetylglucosamine 1-phosphate	-0.0184612	0.964873	0.98917	0.00890222
neg	Amlodipine	-0.485132	0.642072	0.883613	0.00871472
neg	4,6'-dihydroxy-2,2',4',6-tetrachlorobiphenyl	0.0072579	0.946457	0.985114	0.00843935
neg	4-thiazolidinecarboxylic acid, 2-undecyl-, (4r)-	0.0297065	0.970935	0.991591	0.00833876
neg	Flecainide	-0.547132	0.435501	0.811424	0.00813633
neg	1h-indole-1-pentanoic acid, 3-[(4-methyl-1-naphthalenyl)carbonyl]-	0.234201	0.602187	0.867547	0.0078824
neg	Iodosulfuron-methyl	0.0190893	0.601701	0.867547	0.00770105
neg	9-ketofluprostenol	-1.58234	0.316381	0.775786	0.00679511
neg	Pi 34:0	-0.170381	0.736627	0.917361	0.00669333
neg	N-trityl-l-homoserine	-0.190932	0.690623	0.900762	0.00617942
neg	Imazamox	-0.133941	0.751033	0.922337	0.00580849
neg	Oryzalin	-0.0702402	0.82334	0.945911	0.00566558
neg	Bixin	0.0736948	0.807648	0.941185	0.00463633
neg	1h-indole-2-propanoic acid, 1-[(4-chlorophenyl)methyl]-5-fluoro-.alpha.,.alpha.,3-trimethyl-	0.0632441	0.884592	0.966684	0.00461466
neg	Isomaltose	-0.165657	0.911582	0.975086	0.00437326
neg	Cholecalciferol	0.0215873	0.941758	0.984605	0.00414629
neg	Mundulone	0.38972	0.726808	0.913741	0.00379275
neg	Ser-Gln	0.407305	0.326255	0.779271	0.00344925
neg	Butyric acid, 4-[(4-chloro-o-tolyl)oxy]-	0.484021	0.318316	0.775967	0.00307338
neg	Bis(2-hydroxy-1-naphthyl)disulfide	-0.0453467	0.940383	0.984557	0.00239915
neg	1,4-bis[(p-hydroxyphenethyl)amino]anthraquinone	-0.18809	0.818498	0.943632	0.00231826
neg	Bruceine a	-0.265106	0.651111	0.886598	0.00222285
neg	Jasplakinolide	-0.0861455	0.914076	0.975636	0.00218714
neg	4-Aminobutyric acid(GABA)	-0.0045674	0.967265	0.989592	0.00208316
neg	Caudatin	-0.288132	0.472005	0.825569	0.00161347
neg	Benzenesulfonic acid, 2-[(5-bromo-2-hydroxyphenyl)methylene]hydrazide	-0.0446793	0.617105	0.873749	0.000699192
pos	Erythromycin	9.70224	0.423095	0.767777	16.3609
pos	Succinic acid n,n-dimethylhydrazide	-1.82919	0.014545	0.523565	14.1265
pos	Thr-Gln-Arg	-2.35126	0.23243	0.685455	11.8468
pos	Amiodarone	2.11722	0.273223	0.698832	11.7573
pos	7-benzyl-11,14,20-trimethyl-16-(2-methylpropyl)-10,13-di(propan-2-yl)-17-oxa-1,5,8,11,14-pentazabicyclo[17.3.0]docosane-2,6,9,12,15,18-hexone	-2.01665	0.0272608	0.570636	11.1319
pos	Urobilin	0.939591	0.13204	0.665958	11.0288
pos	N-demethylerythromycin	4.42413	0.362268	0.74035	10.8459
pos	Erythromycin a enol ether	8.08738	0.407	0.76147	10.0453
pos	Oxyresveratrol	-1.05037	0.35955	0.739802	9.42513
pos	Metformin	1.02499	0.568655	0.829604	9.07052
pos	Aloeemodin	1.0755	0.182378	0.673575	8.66659
pos	Clindamycin sulfoxide	-3.45271	0.22538	0.683205	8.63029
pos	Stercobilin	-0.448572	0.551358	0.821841	8.21854
pos	Val-Phe-Arg	-2.3102	0.00890598	0.522779	8.08866
pos	Roseotoxin a	-1.06959	0.0216508	0.545631	7.92539
pos	4-aminovaleric acid betaine	0.615013	0.114038	0.654368	7.91069
pos	Desferrioxamine d2	-1.55837	0.0350506	0.591191	7.798
pos	Spinosyn a	4.20884	0.423283	0.767777	7.71883
pos	N-acetyl-d-galactosamine	-1.81539	0.138319	0.665958	7.4683
pos	Pachymic acid	0.420071	0.576557	0.832241	7.37371
pos	Desethylamiodarone	0.956158	0.192134	0.673575	7.20569
pos	1,2-di-(9z-tetradecenoyl)-sn-glycero-3-phosphocholine	-1.53615	0.00981557	0.522779	7.09574
pos	1-oleoyl-sn-glycero-3-phosphocholine	4.06649	0.430452	0.768454	6.84535
pos	Zeranol	-0.504851	0.501591	0.797537	6.56327
pos	DL-phenylalanine	-0.684065	0.00958601	0.522779	6.23789
pos	12-o-[deca-2z,4e,6e-trienoyl]-13-isobutyroyloxy-4-deoxyphorbol	3.23387	0.102754	0.649453	6.11271
pos	1h-1,4-diazepine, 4-(aminoacetyl)hexahydro-2-methyl-1-[(4-methyl-5-isoquinolinyl)sulfonyl]-, (2s)-	-1.01362	0.1356	0.665958	6.00172
pos	Glutamate conjugated cholic acid	-1.55411	0.115385	0.655499	5.74659
pos	Lpc 18:2	-0.508411	0.290508	0.70581	5.66706
pos	Solamargine	-1.93524	0.00939855	0.522779	5.62091
pos	Isovaleryl-l-carnitine	-3.61776	0.00730469	0.522779	5.60935
pos	Pirimicarb-desamido	2.19081	0.102774	0.649453	5.51198
pos	Moxifloxacin	-4.25324	0.0977028	0.649453	5.38948
pos	D-lactosyl-.beta.1-1'-d-erythro-sphingosine	-1.21073	0.0676521	0.638454	5.34406
pos	Acetylcholine	-0.277963	0.163673	0.669594	5.32711
pos	Berbamine	-1.09272	0.477972	0.787337	5.27926
pos	Hyperforin	2.08559	0.525298	0.809986	5.13024
pos	N-acetyl-d-lactosamine	-3.39993	0.0132464	0.522779	5.1011
pos	Palmyramide a	-1.0832	0.0769063	0.638454	5.10025
pos	Cevadine	5.498	0.428454	0.768454	4.98523
pos	Phenacetin	-1.46064	0.207932	0.680201	4.93913
pos	2-piperidone	0.250375	0.649849	0.859585	4.92653
pos	Aspartate conjugated chenodeoxycholic acid	2.2042	0.479634	0.78854	4.92354
pos	1-palmitoyl-2-arachidonoyl-sn-glycero-3-phosphoserine	-2.11364	0.0113739	0.522779	4.88728
pos	Kukoamine b	-2.33121	0.0124558	0.522779	4.88016
pos	Zeta-carotene	2.27751	0.41713	0.766922	4.87589
pos	L-leucyl-l-proline	0.621933	0.387543	0.752463	4.71565
pos	Tetrandrine	-5.86611	0.215704	0.680201	4.60858
pos	Betonicine	1.51156	0.168456	0.672504	4.60456
pos	1-o-hexadecyl-2-deoxy-2-thio-s-acetyl-sn-glyceryl-3-phosphorylcholine	2.73199	0.421802	0.767777	4.5868
pos	Mangostine	-2.12035	0.126042	0.662329	4.55551
pos	[(2r,3r,4s,5s,6r)-3-acetyloxy-2-(acetyloxymethyl)-5-hexanoyloxy-6-[(2s,3r)-2,3,4-trihydroxybutoxy]oxan-4-yl] tetradecanoate	-1.06641	0.0791944	0.638454	4.48293
pos	Sphingosine	0.562631	0.231529	0.685455	4.42556
pos	DL-arginine	-0.383778	0.236393	0.686108	4.41463
pos	4-hydroxyphenethyl alcohol	-0.606832	0.163023	0.669594	4.39651
pos	2-[[5-[[2,12-dihydroxy-4,4,10,13,14-pentamethyl-17-(1,5,6-trihydroxy-6-methylheptan-2-yl)-2,3,5,6,7,11,12,15,16,17-decahydro-1h-cyclopenta[a]phenanthren-3-yl]oxy]-3-hydroxy-3-methyl-5-oxopentanoyl]amino]acetic acid	-0.699123	0.0805339	0.638454	4.36621
pos	Stachydrine	1.43912	0.192722	0.673575	4.33457
pos	L-carnitine	-0.657393	0.132992	0.665958	4.29762
pos	Nalorphine	-2.50292	0.155548	0.669594	4.12385
pos	Cucurbitacin e	2.57531	0.450158	0.777041	4.07419
pos	Tetradecanamide, n-[(1r,2r)-2-hydroxy-1-(hydroxymethyl)-2-(4-nitrophenyl)ethyl]-	-2.11914	0.00494955	0.522779	4.05297
pos	Shikonin	-3.32409	0.18905	0.673575	4.0299
pos	Glycodeoxycholic acid	2.6248	0.444754	0.774854	3.96478
pos	Fluvastatin	0.967614	0.0505985	0.638454	3.96408
pos	Nonanoic acid	0.744188	0.4316	0.768597	3.96304
pos	Lycopsamine n-oxide	2.78372	0.40302	0.759752	3.95498
pos	Pentamidine	0.0317715	0.983301	0.99437	3.76391
pos	Koumine	-0.342441	0.695046	0.882089	3.73498
pos	N-acetylputrescine	0.239471	0.677576	0.873095	3.67666
pos	Urapidil	-2.65676	0.166958	0.672262	3.65933
pos	Gambogic acid	-3.4452	0.208644	0.680201	3.62814
pos	Oleandomycin	2.64491	0.366116	0.74121	3.59366
pos	Isoxaflutole	-1.18491	0.15333	0.669594	3.55455
pos	Amygdalin	-1.36841	0.124772	0.662329	3.54437
pos	(+)-aphidicolin	-1.90644	0.0154867	0.526663	3.52421
pos	Hypoxanthine	0.375517	0.282545	0.703461	3.40787
pos	Syringic acid	-1.31486	0.0267257	0.570636	3.24128
pos	Menaquinone 4	-2.1137	0.00504731	0.522779	3.22554
pos	Ebastine	-2.31045	0.00123877	0.522779	3.21543
pos	6-[[5-(hydroxymethyl)-2,5,8a-trimethyl-1,4,4a,6,7,8-hexahydronaphthalen-1-yl]methyl]-3-methylidene-7-oxabicyclo[4.1.0]heptane-2,4,5-triol	-1.80618	0.00661144	0.522779	3.20196
pos	Ranitidine	3.97727	0.422699	0.767777	3.17694
pos	Apratoxin f	-1.9351	0.00906218	0.522779	3.12905
pos	D-mannitol	-3.67377	0.0961515	0.649453	3.1281
pos	.alpha.-ergocryptine	-0.679791	0.225816	0.683205	3.11896
pos	Oleyl anilide	-1.12547	0.05488	0.638454	3.09383
pos	Ofloxacin n-oxide	-0.715938	0.172161	0.673278	3.06937
pos	Arg-Tyr-Arg	-3.17702	0.226689	0.683205	3.04216
pos	Pirimiphos-ethyl	2.3029	0.289811	0.70581	2.98333
pos	Ser-Trp-Lys	-0.947308	0.136479	0.665958	2.97264
pos	Irinotecan	1.5273	0.32981	0.723966	2.94012
pos	Aspartame	-0.934016	0.181363	0.673575	2.93308
pos	Harmine	-0.535977	0.423042	0.767777	2.90177
pos	5-[[17-(5,6-dihydroxy-6-methylheptan-2-yl)-3,12-dihydroxy-4,4,10,13,14-pentamethyl-2,3,5,6,7,11,12,15,16,17-decahydro-1h-cyclopenta[a]phenanthren-2-yl]oxy]-3-hydroxy-3-methyl-5-oxopentanoic acid	-1.89146	0.0309057	0.575726	2.87687
pos	Pheophorbide a	2.10664	0.13868	0.665958	2.84055
pos	2-methylpyrrolidine	0.94186	0.0604121	0.638454	2.81801
pos	P-tert-octylphenol dodecaglycol ether	2.36233	0.450843	0.777041	2.80057
pos	Albiflorin	1.12291	0.139189	0.665958	2.78734
pos	Vellosimine	-1.20297	0.0578277	0.638454	2.76693
pos	(3r,5r,6r,7s,9s,10r,13r,17r)-17-((r)-5-methoxy-5-oxopentan-2-yl)-10,13-dimethylhexadecahydro-1h-cyclopenta[a]phenanthrene-3,6,7-triyl triacetate	-0.159221	0.847774	0.944909	2.73447
pos	N-(1,1-dimethyl-2-hydroxyethyl)-3-amino-2-hydroxypropanesulfonic acid	4.75045	0.186983	0.673575	2.72934
pos	L-norvaline	-0.326845	0.262824	0.697352	2.72635
pos	Palmitoleoyl 3-carbacyclic phosphatidic acid	-7.46513	0.219566	0.681778	2.7253
pos	1,2-diamino-2-methylpropane	-0.250393	0.353572	0.736853	2.71401
pos	.gamma.-glu-cys	-3.34427	0.100708	0.649453	2.70232
pos	Phenol	1.67131	0.174977	0.673575	2.69627
pos	Entinostat	-0.813288	0.216542	0.680849	2.69596
pos	Piperidine	-0.142825	0.58691	0.835878	2.69419
pos	4-quinazolinamine, 7-[2-[2-(dimethylamino)ethoxy]ethoxy]-2-(hexahydro-4-methyl-1h-1,4-diazepin-1-yl)-6-methoxy-n-(1-methyl-4-piperidinyl)-	3.09967	0.424754	0.767971	2.69364
pos	Polygalic acid	-1.98708	0.00191789	0.522779	2.68462
pos	Acetildenafil	-2.16254	0.005242	0.522779	2.66125
pos	Urea, n-cyclopropyl-n'-[3-[6-(4-morpholinylmethyl)-1h-benzimidazol-2-yl]-1h-pyrazol-4-yl]-	-2.00071	0.0165707	0.527107	2.65164
pos	Astaxanthin	-0.538256	0.580766	0.834731	2.63211
pos	Flavine mononucleotide	1.67176	0.0984994	0.649453	2.62883
pos	Tiamulin	2.27488	0.458422	0.779509	2.58897
pos	N-acetylhistamine	0.684639	0.343936	0.732963	2.56544
pos	Dihydrofolic acid	-3.6943	0.196561	0.674709	2.56414
pos	Creatine	-0.63638	0.25204	0.69237	2.55988
pos	DL-Lysine	-0.931875	0.0174655	0.527107	2.55556
pos	Tramadol	0.615874	0.339176	0.728831	2.55072
pos	Imatinib	-1.34032	0.0427759	0.622071	2.54868
pos	Pyrantel	0.293366	0.709796	0.889163	2.54698
pos	Threonine conjugated chenodeoxycholic acid	0.817249	0.328941	0.723781	2.54431
pos	Mls002153278-01!dihydroouabain	-1.38037	0.0609673	0.638454	2.51474
pos	2'-hydroxy-3,4,4'-trimethoxychalcone	-1.22872	0.036231	0.596627	2.45882
pos	Triptolide	-3.78645	0.135625	0.665958	2.43294
pos	3-[(3-oh-myristoyl)oxy]decanoyl glutamine	1.19216	0.247377	0.68975	2.42454
pos	Nisoldipine	-4.2086	0.224622	0.683205	2.42397
pos	Valsartan	0.435707	0.599278	0.84056	2.41249
pos	Forskolin	-1.27473	0.0562494	0.638454	2.38885
pos	Gibberellin a4	1.21873	0.259153	0.695724	2.38161
pos	Sakuranetin	-1.36303	0.204887	0.680036	2.37925
pos	Agmatine	0.221567	0.693112	0.881084	2.37868
pos	Homostachydrine	1.12525	0.515659	0.805582	2.37544
pos	.alpha.-methylthiofentanyl	-1.74783	0.365275	0.741038	2.37259
pos	Condelphine	-0.137987	0.810107	0.929299	2.35667
pos	Aminoalbendazole sulfone	-5.31763	0.223405	0.683205	2.34682
pos	Pipamperone	0.465613	0.334536	0.725824	2.31797
pos	Glutethimide	2.4607	0.327541	0.722626	2.29406
pos	Benzoylecgonine	2.34489	0.0659462	0.638454	2.29217
pos	Cycloheximide	-1.17632	0.445582	0.775574	2.2447
pos	L-palmitoylcarnitine	0.527754	0.597997	0.84056	2.2418
pos	Proscillaridin a	-1.53591	0.0195499	0.542471	2.22805
pos	Mianserin n-oxide	-1.31216	0.139453	0.665958	2.19574
pos	Arcaine	0.522035	0.474128	0.78405	2.19383
pos	Prostaglandin e2 serinolamide	-1.71914	0.00829125	0.522779	2.18613
pos	Fumonisin b2	-1.07599	0.0906983	0.649284	2.18312
pos	Cyclosieversigenin derivative: 3,6-di-ac	-2.00791	0.016759	0.527107	2.15191
pos	Geldanamycin, 17-demethoxy-17-[[2-(dimethylamino)ethyl]amino]-	-0.460971	0.576282	0.832241	2.15141
pos	Zaleplon	-1.28484	0.0225007	0.555905	2.14387
pos	4-hydroxytamoxifen	2.49433	0.321681	0.720054	2.13041
pos	Oxadiazon	-1.54087	0.0352133	0.591191	2.12719
pos	.gamma.-aminobutyric acid	1.04194	0.0771643	0.638454	2.12664
pos	3-oxazolidinecarboxylic acid, 2,2-dimethyl-4-(1-oxo-2-hexadecyn-1-yl)-, 1,1-dimethylethyl ester, (4s)-	0.625522	0.375276	0.745895	2.12296
pos	Azithromycin	-2.74544	0.133052	0.665958	2.11657
pos	Cabergoline	-1.90335	0.00943987	0.522779	2.11639
pos	Inosine	-2.08563	0.299196	0.712523	2.10103
pos	Puberanidine	-1.128	0.0613689	0.638454	2.09688
pos	Vernolate	0.738023	0.354628	0.737358	2.07715
pos	Hesperetin	1.04434	0.398244	0.757407	2.06827
pos	Tacrolimus	-1.01829	0.0906496	0.649284	2.06733
pos	Promethazine n-oxide	-0.960009	0.00476478	0.522779	2.0648
pos	Benzamide, n-[2-(dimethylamino)ethyl]-n-methyl-4-[[[[4-[4-(4-morpholinyl)-7-(2,2,2-trifluoroethyl)-7h-pyrrolo[2,3-d]pyrimidin-2-yl]phenyl]amino]carbonyl]amino]-	-3.10582	0.158872	0.669594	2.05266
pos	1h-indole-5-sulfonamide, n-(3-chlorophenyl)-3-[[3,5-dimethyl-4-[(4-methyl-1-piperazinyl)carbonyl]-1h-pyrrol-2-yl]methylene]-2,3-dihydro-n-methyl-2-oxo-, (3z)-	-1.85888	0.00826682	0.522779	2.04832
pos	Xanomeline	-0.0866764	0.949669	0.98343	2.04766
pos	N-acetyl-5-hydroxytryptamine	1.49562	0.124607	0.662329	2.0331
pos	Tomatidin	-2.80136	0.193959	0.673575	2.0326
pos	Phosphatidylethanolamine (20:3,16:0) abbr: hlppe	-1.46838	0.102746	0.649453	2.02372
pos	Mevastatin	-6.84953	0.22061	0.681778	2.02246
pos	1',4-sophorolactone 6',6-diacetate	-1.23225	0.0228697	0.558064	2.00843
pos	Gln-Phe-Lys	-0.779672	0.21294	0.680201	2.00403
pos	Phorbol 12-myristate 13-acetate	0.646801	0.250371	0.69111	2.00264
pos	Daunorubicin	4.70302	0.413313	0.765551	1.9945
pos	Marmesin	-1.78863	0.0376653	0.600382	1.99216
pos	N-acetylneuraminic acid, 2,3-dehydro-2-deoxy-	-1.3136	0.0146094	0.523565	1.97837
pos	Cyasterone	-2.46661	0.237428	0.686599	1.96879
pos	Moxidectin	-0.918617	0.106431	0.652787	1.95511
pos	1,3 cyclohexanedione	1.99297	0.135866	0.665958	1.94863
pos	Chlormadinone acetate	-4.34284	0.211092	0.680201	1.94284
pos	2'-hydroxy-4'-methoxyacetophenone	0.991578	0.192892	0.673575	1.94223
pos	Benzo[h]-1,6-naphthyridin-2(1h)-one, 1-[4-[4-(1-oxopropyl)-1-piperazinyl]-3-(trifluoromethyl)phenyl]-9-(3-quinolinyl)-	-1.09454	0.350001	0.73665	1.91538
pos	Chitobiose	0.578495	0.258189	0.695358	1.91507
pos	1-aminocyclopropanecarboxylic acid	-1.05216	0.0101124	0.522779	1.89076
pos	Nordihydroguaiaretic acid	0.11393	0.774718	0.913598	1.88286
pos	Arctigenin	-3.19621	0.174939	0.673575	1.88071
pos	Neomangiferin	-0.524445	0.289572	0.70581	1.87925
pos	DL-isoleucine	0.181395	0.49699	0.795037	1.87625
pos	Izenamide c	-1.09582	0.0734523	0.638454	1.87493
pos	3-methylpyridazine	1.97232	0.0682705	0.638454	1.87402
pos	Cytidine 5'-monophosphate	0.635111	0.311682	0.71599	1.87178
pos	Gedunol	-2.29574	0.245778	0.689149	1.86693
pos	Dacarbazine	1.37279	0.148689	0.667938	1.8487
pos	N-alpha-acetyl-l-lysine	0.488525	0.225865	0.683205	1.84806
pos	(+)-abscisic acid	-1.23186	0.114463	0.655122	1.84393
pos	N-.alpha.-acetyl-l-ornithine	-1.07743	0.116799	0.657655	1.84237
pos	Protoveratrine a	-0.878876	0.102474	0.649453	1.83991
pos	Pepstatin a	-0.959567	0.00651098	0.522779	1.83989
pos	Silodosin	-1.70803	0.0714829	0.638454	1.82803
pos	1-Stearoyl-sn-glycerol 3-phosphocholine(LPC(18:0))	-0.339561	0.452537	0.777529	1.81687
pos	Losartancarboxaldehyde	0.553661	0.338291	0.72775	1.80411
pos	(3e,5s,7r,8r,11e,13s,15r,16r)-3,5,7,11,13,15-hexamethyl-8,16-bis(1,3-oxazol-5-ylmethyl)-1,9-dioxacyclohexadeca-3,11-diene-2,10-dione	-1.34308	0.094775	0.649453	1.80388
pos	Marticin	-0.826408	0.171118	0.673072	1.79879
pos	Pyracarbolid	2.51108	0.192364	0.673575	1.79591
pos	Isatin	-1.28038	0.0994287	0.649453	1.79128
pos	Trimethoprim	0.344371	0.657485	0.864554	1.79038
pos	Bisphenol a	-1.00308	0.357546	0.738171	1.78159
pos	Fenpropidin	0.0779177	0.35898	0.739383	1.77206
pos	Bioresmethrin	-0.420479	0.520538	0.807696	1.77109
pos	Spectinomycin	-0.290737	0.145379	0.665958	1.76972
pos	6h-thieno[3,2-f][1,2,4]triazolo[4,3-a][1,4]diazepine-6-acetamide, 4-(4-chlorophenyl)-n-(4-hydroxyphenyl)-2,3,9-trimethyl-, (6s)-	1.2697	0.087666	0.645532	1.76416
pos	Lopinavir	-0.884843	0.295091	0.70926	1.76284
pos	Heteroxanthin	0.687692	0.179636	0.673575	1.76053
pos	1(2h)-pyrimidineacetamide, n-[(1s,3s,4s)-4-[[2-(2,6-dimethylphenoxy)acetyl]amino]-3-hydroxy-5-phenyl-1-(phenylmethyl)pentyl]tetrahydro-.alpha.-(1-methylethyl)-2,4-dioxo-, (.alpha.s)-	-1.80164	0.225493	0.683205	1.75929
pos	Ticagrelor	-2.29946	0.260123	0.696471	1.75687
pos	(-)-secoisolariciresinol	-0.366745	0.460231	0.77998	1.75667
pos	Lithocholylglycine	0.509917	0.495694	0.794577	1.75355
pos	Pheophytin a	1.72729	0.0396722	0.607624	1.74431
pos	Adenine	1.87569	0.148222	0.667938	1.73432
pos	Tetrodotoxin	0.954527	0.247592	0.68975	1.71743
pos	Cytochalasin b	-2.15671	0.020126	0.545631	1.71176
pos	Lnt	-2.46791	0.0129675	0.522779	1.70558
pos	13-acetyl-9-dihydrobaccatin iii	-1.55541	0.15033	0.667938	1.7047
pos	Dibutyryl-cgmp	0.97272	0.137824	0.665958	1.70321
pos	3-[n,n-bis(2-hydroxyethyl)amino]-2-hydroxypropanesulfonic acid	1.00002	0.358115	0.738807	1.70266
pos	Tabersonine	-0.42309	0.465611	0.781433	1.69157
pos	2-[[7-hydroxy-1-(4-hydroxy-3,5-dimethoxyphenyl)-3-(hydroxymethyl)-6,8-dimethoxy-1,2,3,4-tetrahydronaphthalen-2-yl]methoxy]oxane-3,4,5-triol	-1.28166	0.441129	0.772874	1.67513
pos	Methyl (2s,3r,4s)-3-ethenyl-4-[(z)-3-[(2s,3r,4r)-3-ethenyl-5-methoxycarbonyl-2-[(2s,3r,4s,5s,6r)-3,4,5-trihydroxy-6-(hydroxymethyl)oxan-2-yl]oxy-3,4-dihydro-2h-pyran-4-yl]-4-oxobut-2-enyl]-2-[(2s,3r,4s,5s,6r)-3,4,5-trihydroxy-6-(hydroxymethyl)oxan-2-yl]oxy-3,4-dihydro-2h-pyran-5-carboxylate	-2.20598	0.00497398	0.522779	1.66304
pos	Enterolactone	0.175792	0.791604	0.921223	1.65669
pos	Levorphanol	0.544888	0.524072	0.809927	1.65652
pos	Glycerophosphocholine	-1.41157	0.0530033	0.638454	1.65368
pos	Benzoylmesaconine	2.00737	0.348173	0.73665	1.65288
pos	3,3'-dimethoxybenzidine	1.10275	0.250321	0.69111	1.65108
pos	Propafenone	3.07876	0.42859	0.768454	1.6417
pos	Galacto-n-biose	-3.83322	0.050416	0.638454	1.63752
pos	[(2r,3s,4s,5r,6s)-3,4-dihydroxy-6-[3,7,8-trihydroxy-2-(4-hydroxy-3-methoxyphenyl)-4-oxochromen-5-yl]oxy-5-[(2s,3r,4r,5r,6s)-3,4,5-trihydroxy-6-methyloxan-2-yl]oxyoxan-2-yl]methyl acetate	-0.816896	0.364005	0.740476	1.61644
pos	Quetiapine	0.377502	0.656666	0.86363	1.61587
pos	2-imidazolidinethione	-0.667084	0.0107537	0.522779	1.61308
pos	Digoxin	-1.3265	0.0280852	0.570636	1.61241
pos	Biliverdin	-0.97139	0.0764381	0.638454	1.60828
pos	Tyrosine	-0.489346	0.298768	0.712523	1.60275
pos	Nitralin	-1.62426	0.0148602	0.523565	1.60232
pos	.beta.-muricholic acid	-0.208165	0.70646	0.887344	1.59902
pos	L-pipecolic acid	-0.571429	0.0776263	0.638454	1.59713
pos	Diadinochrome	0.681805	0.213508	0.680201	1.59475
pos	Apiin	-0.824077	0.0693229	0.638454	1.58279
pos	1h-pyrano[3',4':6,7]indolizino[1,2-b]quinoline-3,14(4h,12h)-dione, 4,11-diethyl-4,9-dihydroxy-, (4s)-	-0.742735	0.25909	0.695724	1.58051
pos	Melezitose	0.958119	0.186529	0.673575	1.57869
pos	(-)-trans-4-[4-(4'-fluorophenyl)-3-piperidinylmethoxy]-2-methoxyphenol	3.10102	0.371755	0.743657	1.5754
pos	Tyramine	-0.618159	0.153569	0.669594	1.57055
pos	1(2h)-pyrimidineacetamide, n-[(1s,3s,4s)-4-[[2-(2,6-dimethylphenoxy)acetyl]amino]-3-hydroxy-5-phenyl-1-(phenylmethyl)pentyl]tetrahydro-4-hydroxy-.alpha.-(1-methylethyl)-2-oxo-, (.alpha.s)-	-0.371477	0.488708	0.793036	1.56878
pos	Pyroglu-Gly-Arg	-0.247401	0.593072	0.838865	1.56608
pos	Phenylalanine	-0.924158	0.0818063	0.638992	1.5659
pos	Minocycline	0.29695	0.675329	0.872229	1.56345
pos	Dehydrophytosphingosine (not validated, isomer of 1677)	0.30143	0.667055	0.867456	1.5535
pos	Indole-3-carboxaldehyde	-0.825167	0.11893	0.661833	1.54724
pos	N-acetylmannosamine	-1.70938	0.0398189	0.608023	1.54634
pos	7-(triethylsilyl)-10-deacetylbaccatin iii	0.982942	0.239513	0.688853	1.54469
pos	Irgarol	-2.57516	0.0767816	0.638454	1.53751
pos	Spirotetramat	3.69292	0.436299	0.771407	1.52736
pos	Iohexol	0.725749	0.260947	0.696894	1.52726
pos	Creatinine	-0.60694	0.301529	0.712688	1.52526
pos	Cys-Asp-Arg	-1.82866	0.0115374	0.522779	1.50984
pos	Valproic acid	-0.0286298	0.951612	0.984237	1.50782
pos	Glu-Ser-Lys	-1.94816	0.289574	0.70581	1.50507
pos	[ala9-ala10]-moroidin	-1.09618	0.09346	0.649284	1.4867
pos	Oleamide	-0.11127	0.43589	0.771407	1.485
pos	Pterostilbene	-0.922094	0.140836	0.665958	1.48398
pos	[5-ethenyl-3-hydroxy-4-(3-hydroxyprop-1-en-2-yl)-2-(3-methoxy-3-oxoprop-1-en-2-yl)-5-methylcyclohexyl] 4-acetyloxy-3-hydroxy-2-methylidenebutanoate	-1.51824	0.0843303	0.642474	1.48248
pos	Diphenylamine	-0.740939	0.321628	0.720054	1.48033
pos	Trp-Arg-Lys	-1.63011	0.0492806	0.638454	1.46312
pos	Baccatin iii	-1.42246	0.193189	0.673575	1.46295
pos	Napelline	2.01091	0.512821	0.803952	1.46194
pos	D-glutamine	-0.590933	0.38324	0.750252	1.46049
pos	Astemizole	-0.297715	0.559779	0.825033	1.46029
pos	Hernandezine	-1.0967	0.0735109	0.638454	1.45994
pos	Lys-Ile-Lys	1.84206	0.488351	0.793036	1.45594
pos	Dasatinib n-oxide	-2.1929	0.0513461	0.638454	1.45584
pos	Venturicidin a	1.372	0.504219	0.799336	1.45498
pos	Gly-Pro-Arg	-0.114363	0.902575	0.965109	1.44858
pos	6,7-dimethylesculetin	-1.2613	0.157211	0.669594	1.44783
pos	Histamine	1.64378	0.171643	0.673129	1.44145
pos	G-guanidinobutyrate	1.34396	0.049371	0.638454	1.43691
pos	Ophiobolin a	1.96949	0.48258	0.789962	1.43469
pos	Ampicillin	-0.760222	0.355969	0.737725	1.43403
pos	Quassin	-0.800052	0.167773	0.672262	1.43039
pos	4-(methylnitrosamino)-1-(3-pyridyl)-1-butanol	1.05709	0.133484	0.665958	1.42664
pos	N-oleoyltaurine	-1.7415	0.011687	0.522779	1.42489
pos	Cannabinol	2.76051	0.399042	0.758333	1.41702
pos	Phe-Val-Arg	-1.60507	0.0458712	0.633393	1.41695
pos	Buspirone	-1.27567	0.0327847	0.586776	1.4159
pos	Tetrahydrozoline	1.54484	0.421635	0.767777	1.41156
pos	2-((4r)-4-((3r,5r,6s,7r,9s,10r,13r,14s,17r)-3,6,7-trihydroxy-10,13-dimethylhexadecahydro-1h-cyclopenta[a]phenanthren-17-yl)pent-2-enamido)ethane-1-sulfonic acid	0.505887	0.45324	0.777535	1.41045
pos	Uncarine d	-0.103966	0.947252	0.982562	1.41023
pos	Gentamicin sulfate	0.0852348	0.890218	0.959959	1.40678
pos	5-methylcytosine	-1.46402	0.0287701	0.570636	1.40025
pos	N-methyl-l-glutamic acid	1.50778	0.20012	0.677237	1.39807
pos	Destruxin a	-0.675579	0.257678	0.694488	1.39132
pos	Harmane	1.14541	0.03228	0.586776	1.38719
pos	(2r,3r,4s,5s,6r)-2-[1,7-bis(4-hydroxyphenyl)heptan-3-yloxy]-6-(hydroxymethyl)oxane-3,4,5-triol	-0.373052	0.82037	0.933675	1.38609
pos	Picfeltarraenin ia	-0.928758	0.079313	0.638454	1.37775
pos	Veratramine	-1.08891	0.0398049	0.608023	1.37614
pos	1,3,5(10)-estratrien-3,17.beta.-diol diglucosiduronate	-1.27272	0.098903	0.649453	1.36693
pos	4-(4-aminophenoxy)aniline	1.52334	0.139954	0.665958	1.36403
pos	Cyclosulfamuron	-1.38574	0.0764116	0.638454	1.36224
pos	Carnitine	1.29503	0.0537123	0.638454	1.36219
pos	12-deoxy-6r,7r-epoxy-5beta-hydroxy-phorbol-13-hexadecanoate	-1.69015	0.00222481	0.522779	1.36047
pos	Fulvestrant	1.02715	0.16318	0.669594	1.3601
pos	Nudicauline	-0.864851	0.0621834	0.638454	1.35897
pos	hydrocortisone 21-acetate	-1.97924	0.146368	0.665958	1.35797
pos	Oxycodone	1.82059	0.387903	0.752629	1.35733
pos	2-(2',3',4'-trihydroxybutyl)quinoxaline	1.09283	0.0612589	0.638454	1.35701
pos	Dimethylfraxetin	-0.967508	0.212973	0.680201	1.35563
pos	Trans-hydroxyglimepiride	-1.364	0.0454678	0.632415	1.34527
pos	Lys-Val	0.242319	0.63762	0.853945	1.34194
pos	Sulfosuccinimidyl oleate	1.30048	0.11299	0.654059	1.34119
pos	1-methyl-l-histidine	-0.247323	0.71119	0.889582	1.33611
pos	Fluorene	-0.577393	0.454749	0.778553	1.33543
pos	Intermedine n-oxide	0.193332	0.887624	0.959129	1.33339
pos	Geissospermine	-1.93945	0.00324466	0.522779	1.33232
pos	Corydaline	-1.49158	0.0096742	0.522779	1.33176
pos	.alpha.-methyltryptamine	-0.891544	0.293014	0.707102	1.3308
pos	N-[1-(4-methoxy-6-oxopyran-2-yl)-2-methylpropyl]acetamide	-1.95904	0.0162118	0.527107	1.32942
pos	Eicosapentaenoic acid	0.913405	0.514066	0.804364	1.328
pos	Sipeimine	0.386808	0.621306	0.849366	1.3265
pos	1-hydroxy vitamin d2	1.52765	0.167898	0.672262	1.32218
pos	N,n-dimethylformamide	-0.726061	0.199254	0.676968	1.32018
pos	2-[[6-[[17-[5,6-dimethyl-3-[3,4,5-trihydroxy-6-(hydroxymethyl)oxan-2-yl]oxyhept-5-en-2-yl]-1-hydroxy-10,13-dimethyl-2,3,4,7,8,9,11,12,14,15,16,17-dodecahydro-1h-cyclopenta[a]phenanthren-3-yl]oxy]-3,4,5-trihydroxyoxan-2-yl]methoxy]-6-(hydroxymethyl)oxane-3,4,5-triol	-1.20733	0.0187584	0.538438	1.31838
pos	Propamocarb	-4.58581	0.220969	0.681778	1.31612
pos	Anthranoyllycoctonine	-1.51215	0.0229829	0.558126	1.31218
pos	Satratoxin f	-1.71548	0.160425	0.669594	1.3094
pos	Puromycin	-0.245338	0.672934	0.871364	1.30876
pos	Beclomethasone	-1.8673	0.201395	0.677734	1.30445
pos	Sucrose	0.882718	0.333264	0.724754	1.30057
pos	4-hydroxychalcone	-1.3745	0.18429	0.673575	1.30049
pos	(.+,-.)-.delta.9-tetrahydrocannabinol	-1.99148	0.0651237	0.638454	1.2963
pos	1,3-diphenylguanidine	-2.70639	0.260694	0.696889	1.28262
pos	Heroin	-3.51707	0.175993	0.673575	1.28213
pos	Dicyclomine	2.8051	0.320392	0.719454	1.27897
pos	Cnicin	2.05469	0.41806	0.766922	1.27626
pos	7-methylguanine	0.457406	0.175417	0.673575	1.26603
pos	Arbutin	-1.29217	0.0923215	0.649284	1.26552
pos	Lasalocid a na salt	-1.07835	0.125143	0.662329	1.26468
pos	Ipratropium	0.854834	0.307769	0.713802	1.26467
pos	Desipramine	2.6383	0.227615	0.683205	1.26386
pos	Chenodeoxycholate	0.824052	0.123389	0.662329	1.26299
pos	Thiabendazole	-4.8184	0.178553	0.673575	1.26055
pos	Diacetyl	0.26647	0.299497	0.712672	1.26043
pos	Lys-Ser-Arg	-3.84373	0.24472	0.689149	1.25914
pos	Normorphine	1.2264	0.169839	0.673072	1.25863
pos	Oxethazaine	-1.20291	0.0110885	0.522779	1.24465
pos	Tauroursodeoxycholic acid	0.853086	0.65096	0.860828	1.24203
pos	Astragaloside iv	-1.21542	0.01886	0.538438	1.2371
pos	3-[(cholamidopropyl)dimethylammonio]-1-propanesulfonate	0.519221	0.478121	0.787337	1.22361
pos	N-cyclohexylaniline	1.70438	0.106172	0.652787	1.21984
pos	Chloroquine	-0.0537753	0.923434	0.973093	1.21818
pos	(3s,6r,9s,12r,15s,18r)-3-butan-2-yl-4,10,16-trimethyl-6,9,12,15,18-penta(propan-2-yl)-1,7,13-trioxa-4,10,16-triazacyclooctadecane-2,5,8,11,14,17-hexone	1.83222	0.409903	0.762813	1.21485
pos	1h-pyrazole-3-carboxamide, 1-(2,4-dichlorophenyl)-5-(4-iodophenyl)-4-methyl-n-1-piperidinyl-	-1.08756	0.0691188	0.638454	1.21143
pos	Germbudine	1.71385	0.430826	0.768597	1.20811
pos	1-methyl-3-isobutylxanthine	1.7959	0.147528	0.667619	1.204
pos	N-acetyl-.beta.-d-mannosamine	1.04665	0.15994	0.669594	1.20043
pos	Nicotinate	0.84742	0.0485682	0.638454	1.2001
pos	Oleoyl-l-carnitine	0.272305	0.727441	0.895864	1.19949
pos	Harringtonine	-1.47819	0.306256	0.713399	1.19873
pos	(-)-deguelin	-1.42507	0.197515	0.675013	1.19661
pos	Thr-Ala-Arg	1.2397	0.360898	0.739936	1.19437
pos	Fingolimod	0.638537	9.72774e-06	0.0980361	1.19177
pos	Stearamide	1.9555	0.00756926	0.522779	1.19064
pos	5-androsten-3.beta.,16.alpha.-diol-17-one	-0.825038	0.00598604	0.522779	1.18587
pos	Withaferin a	-1.54853	0.0828127	0.638992	1.18526
pos	Ajugol	-1.26895	0.0858393	0.644971	1.18418
pos	1h-1,2,4-triazol-3-amine	0.978641	0.518058	0.806491	1.18237
pos	(r)-.alpha.,.alpha.-diphenyl-2-pyrrolidinemethanol	0.965627	0.196191	0.674637	1.17304
pos	Trp-His-Lys	1.64881	0.270884	0.698832	1.17047
pos	Prostaglandin d1	2.81277	0.387008	0.751931	1.16831
pos	1h-indazole-3-carboxamide, n-[(1s)-1-(aminocarbonyl)-2-methylpropyl]-1-(5-fluoropentyl)-	-1.98641	0.16315	0.669594	1.16717
pos	Isosakuranetin	1.23305	0.452068	0.777529	1.1644
pos	Alfuzosin	-2.51668	0.146187	0.665958	1.15729
pos	Cartap	-1.63792	0.158378	0.669594	1.15674
pos	5-fluoropentyl-3-pyridinoylindole	-0.753798	0.150526	0.667938	1.14804
pos	6h-dibenzo[b,d]pyran, 3-(1,1-dimethylheptyl)-6a,7,10,10a-tetrahydro-1-methoxy-6,6,9-trimethyl-, (6ar,10ar)-	0.423359	0.146447	0.665958	1.14724
pos	N-oleoyl-d-erythro-sphingosylphosphorylcholine	1.38527	0.336034	0.726298	1.14433
pos	18.beta.-glycyrrhetinic acid	-0.713156	0.563226	0.82671	1.14167
pos	(-)-.alpha.-kainic acid	1.79524	0.292829	0.707102	1.13977
pos	Coelichelin	-1.58019	0.104211	0.649957	1.13849
pos	Noroxymorphone	-1.05809	0.172681	0.673575	1.13752
pos	DL-histidine	-0.374318	0.555194	0.82258	1.11438
pos	Quillaic acid	-1.14089	0.0848648	0.643542	1.11366
pos	Acyclovir	-0.466444	0.676764	0.872735	1.10598
pos	Oligomycin b	-0.877473	0.180925	0.673575	1.09109
pos	Hc toxin	-0.544052	0.720197	0.8932	1.09101
pos	Epimedin b	-1.57301	0.0134766	0.522779	1.09075
pos	Fusidic acid	-0.843969	0.271116	0.698832	1.09052
pos	Butylate	1.29461	0.315119	0.717201	1.08873
pos	15s-hydroxy-5z,8z,11z,13e-eicosatetraene-(2-biotinyl)hydrazide	-1.77808	0.00991337	0.522779	1.07923
pos	Norlidocaine	-1.55459	0.206091	0.680201	1.07699
pos	(2r,3s,4s,5r,6r)-5-[(2s,3r,4r)-3,4-dihydroxy-4-(hydroxymethyl)oxolan-2-yl]oxy-2-(hydroxymethyl)-6-(2-phenylethoxy)oxane-3,4-diol	2.18684	0.354619	0.737358	1.07433
pos	Methylenedioxypyrovalerone	-0.675905	0.151809	0.669594	1.07378
pos	Furametpyr	-1.33609	0.0501207	0.638454	1.07098
pos	Undecanoic acid	0.0723636	0.923657	0.973093	1.07097
pos	Desferrioxamine	-1.02308	0.139702	0.665958	1.0702
pos	Histidine	-0.688389	0.307658	0.713802	1.06752
pos	(3e,7e,11e,15e)-5,9,13,17,18-pentahydroxy-4,6,8,10-tetramethyl-2-[(e)-2-methylbut-2-enyl]nonadeca-3,7,11,15-tetraenedioic acid	-0.919181	0.158899	0.669594	1.06727
pos	Sulfasalazine	1.16446	0.22317	0.683205	1.06644
pos	16-phenoxytetranorprostaglandin a2	-3.33203	0.260024	0.696471	1.06041
pos	2'-deoxyguanosine 5'-monophosphate	-1.87131	0.269637	0.698832	1.05938
pos	Xylometazoline	-0.753814	0.402733	0.759752	1.05605
pos	Isoproturon	0.339905	0.708571	0.888976	1.05535
pos	1-linoleoyl-2-oleoyl-rac-glycerol	1.14961	0.0146726	0.523565	1.05457
pos	1-[2-[3-[(2r,3r,4s,5s,6r)-6-[[(2r,3r,4r)-3,4-dihydroxy-4-(hydroxymethyl)oxolan-2-yl]oxymethyl]-3,4,5-trihydroxyoxan-2-yl]oxyprop-1-en-2-yl]-2,3-dihydro-1-benzofuran-5-yl]ethanone	-1.2729	0.0568462	0.638454	1.05298
pos	Nystatin	-0.749147	0.0667956	0.638454	1.04918
pos	3-hydroxyoleylcarnitine	0.837486	0.269706	0.698832	1.04911
pos	Methapyrilene	0.426148	0.405716	0.761132	1.04636
pos	Decanoyl-l-carnitine	0.972317	0.470587	0.782733	1.04564
pos	Costunolide	0.673657	0.472926	0.783983	1.043
pos	Cellobiose	1.35553	0.183797	0.673575	1.04246
pos	Mesaconitine	-1.59135	0.0877966	0.645532	1.03991
pos	7-methoxycoumarin	-0.793793	0.205734	0.680201	1.0389
pos	[6]-shogaol	2.84972	0.336688	0.726655	1.03457
pos	Ornibactin c8	-1.48667	0.11337	0.654368	1.03229
pos	Pantothenic acid	0.503575	0.183072	0.673575	1.03094
pos	2-hydroxyethyl n-octyl sulfide	1.29828	0.158158	0.669594	1.02693
pos	Aldicarb	-0.416313	0.585921	0.835878	1.02623
pos	Borrelidin	-2.01815	0.337279	0.726769	1.02606
pos	4-hydroxyvalsartan	0.289216	0.728384	0.895883	1.02565
pos	Dihydroergotamine	-2.59935	0.143072	0.665958	1.02532
pos	4-amino-2,6-dinitrotoluene	-0.523159	0.494243	0.794166	1.02284
pos	Debrisoquin	-1.80101	0.327721	0.722676	1.02276
pos	Lsta	-1.94006	0.157691	0.669594	1.02258
pos	2'-deoxyadenosine 5'-monophosphate	-1.38708	0.0253767	0.570636	1.01962
pos	Longatin	-1.63856	0.0754216	0.638454	1.01893
pos	.alpha.-amanitin	-1.90145	0.0280697	0.570636	1.01788
pos	Lys-Gly-Lys	-1.18559	0.0204642	0.545631	1.01691
pos	1,5-diaminonaphthalene	-0.653114	0.143406	0.665958	1.01547
pos	Astragaloside i	-1.34297	0.0114065	0.522779	1.01396
pos	Testosterone cypionate	0.552053	0.229111	0.684424	1.00876
pos	Marbofloxacin	-4.67522	0.215181	0.680201	1.00408
pos	Harmaline	1.26222	0.325536	0.722013	1.00336
pos	L-leucinamide, n-[(phenylmethoxy)carbonyl]-l-leucyl-n-[(1s)-1-formylbutyl]-	0.884809	0.0622151	0.638454	0.998485
pos	Genipin	-1.96342	0.189497	0.673575	0.995045
pos	Acridine orange	-3.91395	0.19917	0.676968	0.994367
pos	Man3 a	-1.40061	0.0972512	0.649453	0.992747
pos	5-(diphenylphosphinyl)pentanoic acid	0.348362	0.400589	0.759153	0.990587
pos	Danazol	-0.656199	0.111584	0.654024	0.989858
pos	1-palmitoyl-2-linoleoyl-rac-glycerol	1.02041	0.00990392	0.522779	0.989148
pos	Asp-Arg	0.621293	0.408148	0.762077	0.987863
pos	Atglistatin	-1.21696	0.0622842	0.638454	0.986779
pos	Dronedarone	-1.2775	0.0494927	0.638454	0.986396
pos	Lasalocid	-0.51479	0.489577	0.793036	0.984069
pos	Rhaponticin	-0.727925	0.222008	0.682471	0.983287
pos	Diphenhydramine	1.15475	0.158054	0.669594	0.970576
pos	Tryptophan betaine	4.53795	0.15295	0.669594	0.96897
pos	Agnuside	-1.74344	0.290718	0.70581	0.96538
pos	Citramalate	-0.642036	0.0149401	0.523565	0.962786
pos	Akuammicine	0.94291	0.105071	0.651428	0.961107
pos	Fluocinolone acetonide	-0.507459	0.32853	0.7237	0.958958
pos	Mepanipyrim	-2.41667	0.249107	0.689936	0.958502
pos	11-dehydrothromboxane b2	-2.55444	0.265238	0.697602	0.957507
pos	Erythromycylamine	-2.41256	0.134724	0.665958	0.957315
pos	Palmatine	0.114979	0.874791	0.955689	0.956019
pos	Citalopram	0.161571	0.665019	0.866605	0.951913
pos	Cyhalothrin	-1.09271	0.149528	0.667938	0.94935
pos	Vitamin c	0.791753	0.0928143	0.649284	0.949014
pos	Fuziline	2.42885	0.276572	0.700135	0.94884
pos	7-keto-3.alpha.,12-.alpha.-dihydroxycholanic acid	0.0282544	0.971979	0.991057	0.94779
pos	Karakin	0.405257	0.452569	0.777529	0.947588
pos	Tangeritin	-1.23898	0.118523	0.66135	0.946249
pos	Mupirocin	-1.41638	0.0538656	0.638454	0.946108
pos	Asn-Phe-Arg	1.53026	0.0291092	0.570636	0.943544
pos	Cilastatin	0.592533	0.30443	0.713168	0.94218
pos	Dl-octopamine	-0.504521	0.256911	0.694291	0.942033
pos	Ergocristine	0.716486	0.244956	0.689149	0.94066
pos	Benzenesulfonamide, n-(1,1-dimethylethyl)-3-[[5-methyl-2-[[4-(4-methyl-1-piperazinyl)phenyl]amino]-4-pyrimidinyl]amino]-	-1.33188	0.31949	0.719454	0.939854
pos	Amoxicillin	-0.971642	0.138862	0.665958	0.937355
pos	Metolachlor-morpholinone	1.16892	0.125557	0.662329	0.93139
pos	Amprenavir	2.1654	0.09181	0.649284	0.929466
pos	Sufentanyl	0.54616	0.307917	0.713802	0.928676
pos	4,4'-methylenebis(2,6-di-tert-butylphenol)	0.673797	0.610812	0.84553	0.927325
pos	Seneciphyllin	0.597258	0.158051	0.669594	0.927074
pos	Diethylcarbamazine	0.814804	0.166623	0.67196	0.916374
pos	Myriocin	0.652063	0.603174	0.842309	0.914765
pos	(2.beta.,3.alpha.,5.alpha.,16.beta.,17.beta.)-2-(4-morpholinyl)-16-(1-pyrrolidinyl)androstane-3,17-diol	0.144082	0.461763	0.780024	0.91025
pos	Behenic acid	0.609941	0.509049	0.801718	0.903759
pos	Benzeneacetamide, n-[(1s)-2-[[(3s)-2,3-dihydro-1-methyl-2-oxo-5-phenyl-1h-1,4-benzodiazepin-3-yl]amino]-1-methyl-2-oxoethyl]-3,5-difluoro-	-2.12253	0.236496	0.686108	0.901572
pos	Acetoxyvalerenic acid	-0.960466	0.023631	0.565684	0.901268
pos	19-hydroxyandrost-4-ene-3,17-dione	3.66016	0.174466	0.673575	0.897492
pos	.beta.-ecdysone	-2.01588	0.0462567	0.633393	0.89749
pos	4-hydroxy-3-methoxybenzyl alcohol	-0.687954	0.105229	0.651542	0.89733
pos	Captopril	-0.670481	0.143855	0.665958	0.891004
pos	Atazanavir	-0.416379	0.502427	0.797537	0.890462
pos	Fr2	-1.42345	0.0104963	0.522779	0.889857
pos	Ervafoline	-1.72872	0.0493966	0.638454	0.888594
pos	Prosapogenin a	-0.92692	0.229582	0.684424	0.885323
[truncated: 1,395 more rows]

## Sheet: Table S2
Table S2 Metabolites with statistical differences identified based on VIP>1 in the loading plot, FC>≧2 or FC<≦0.5, P<0.05 and with KEGG numbers.
neg/pos	MS2_name	log2_FC(case_mean/control_mean)	Pvalue	FDR	VIP	Up/Down
neg	Idarubicin	-2.07723	0.0102854	0.751922	10.3816	down
neg	N-acetyl-l-phenylalanine	-0.698207	0.0211986	0.762149	7.41476	down
neg	Trans-ferulic acid	-1.90638	0.0300037	0.762149	5.79363	down
neg	Convallatoxin	-2.5098	0.0248284	0.762149	5.68964	down
neg	D-glucose 6-phosphate	-1.85007	0.0155489	0.762149	5.57061	down
neg	3-hydroxyphenylacetic acid	-1.48814	0.0121148	0.752003	5.2016	down
neg	Butamifos	-2.06706	0.0445475	0.762149	5.05834	down
neg	Benazepril	1.9694	0.0411918	0.762149	4.65643	up
neg	Phloretin	-2.15539	0.0071002	0.751922	4.22212	down
neg	(2s,3r,5r,10r,13r,14s,17s)-2,3,14-trihydroxy-10,13-dimethyl-17-[(2r,3r,5r)-2,3,6-trihydroxy-5,6-dimethylheptan-2-yl]-2,3,4,5,9,11,12,15,16,17-decahydro-1h-cyclopenta[a]phenanthren-6-one	0.927623	0.0150044	0.762149	3.55024	up
neg	DL-threonine	-1.36136	0.00908344	0.751922	3.33538	down
neg	1-palmitoyl-2-hydroxy-sn-glycero-3-phospho-(1'-rac-glycerol)	0.642485	0.0323899	0.762149	3.2729	up
neg	Carbobenzyloxyglycylglycyl-l-norleucine	-1.62343	0.0369476	0.762149	3.10152	down
neg	Dodecanedioic acid	2.01417	0.0222394	0.762149	3.02319	up
neg	5-hydroxy-l-tryptophan	1.39696	0.024293	0.762149	2.82495	up
neg	Sinomenine	-1.90022	0.00703181	0.751922	2.70256	down
neg	1-palmitoyl-2-hydroxy-sn-glycero-3-phosphoethanolamine	0.949963	0.0217083	0.762149	2.61449	up
neg	4,6-dinitro-o-cresol	-0.954614	0.048221	0.762149	2.53677	down
neg	Mycophenolic acid .beta.-d-glucuronide	-1.0906	0.0186634	0.762149	2.46072	down
neg	Tyr-Pro-Phe	-3.91536	0.0467229	0.762149	2.43705	down
neg	Fluazifop	-1.53159	0.0232868	0.762149	2.09533	down
neg	D-ribose 5-phosphate	-1.9084	0.0376993	0.762149	1.96144	down
neg	Gln-glu	-1.07742	0.0234804	0.762149	1.87186	down
neg	Lysine	-0.863052	0.0163141	0.762149	1.84282	down
neg	2,4,6-trinitrotoluene	-1.78581	0.0238433	0.762149	1.83508	down
neg	[(2r,3r,4s,5s,6r)-3-acetyloxy-2-(acetyloxymethyl)-5-hexanoyloxy-6-[(2s,3r)-2,3,4-trihydroxybutoxy]oxan-4-yl] 14-hydroxytetradecanoate	-1.50131	0.043518	0.762149	1.80364	down
neg	Neburon	3.39311	0.0233775	0.762149	1.77915	up
neg	Fosetyl	0.532701	0.00886173	0.751922	1.77832	up
neg	17-phenyltrinorprostaglandin a2	-1.59357	0.0396569	0.762149	1.70807	down
neg	Ile-Pro	1.25674	0.0169551	0.762149	1.70391	up
neg	Physcion	-1.18433	0.0249054	0.762149	1.51739	down
neg	Quinolinate	0.842164	0.0395409	0.762149	1.5061	up
neg	5,7-dihydroxy-2-(4-hydroxy-3-methoxyphenyl)-6-(3-methylbut-2-enyl)-2,3-dihydrochromen-4-one	-2.02027	0.0394393	0.762149	1.47722	down
neg	Gitoxin	-1.66546	0.0362369	0.762149	1.47014	down
neg	2-hydroxyanthraquinone	0.632234	0.0191034	0.762149	1.45795	up
neg	Gamma-Glu-Cys	-1.69876	0.0354197	0.762149	1.43699	down
neg	Casticin	-2.07133	0.0387969	0.762149	1.42333	down
neg	Ezetimibe	-1.71655	0.0469711	0.762149	1.37354	down
neg	Mgmg 18:3	-1.45189	0.0405289	0.762149	1.3215	down
neg	Ketoprofen	-1.86394	0.0042081	0.751922	1.30984	down
neg	Cidofovir	1.51579	0.0348152	0.762149	1.30115	up
neg	Muramic acid	-2.2443	0.0159426	0.762149	1.28807	down
neg	2,4-dimethylphenol	2.47261	0.0463841	0.762149	1.23998	up
neg	Homovanillic acid	-0.813814	0.0146591	0.762149	1.23095	down
neg	Vicenin 2	-1.41872	0.04014	0.762149	1.21606	down
neg	Digitoxin	-1.45536	0.0413854	0.762149	1.19961	down
neg	Pectolinarigenin	-1.35257	0.0203634	0.762149	1.18979	down
neg	Undecanamide, n-cyclopropyl-11-(3-hydroxy-5-pentylphenoxy)-	-1.26326	0.00474748	0.751922	1.17895	down
neg	Estrone	2.06151	0.0344035	0.762149	1.16228	up
neg	Ile-Lys	-1.70481	0.00854236	0.751922	1.13065	down
neg	Trans-2-hydroxycinnamic acid	-1.88212	0.00147737	0.751922	1.11074	down
neg	Ciwujianoside b	-0.833832	0.0289572	0.762149	1.10536	down
neg	Mitomycin c	-2.47306	0.0301035	0.762149	1.08752	down
neg	Mebendazole	-1.70181	0.0278028	0.762149	1.07796	down
pos	Succinic acid n,n-dimethylhydrazide	-1.82919	0.014545	0.523565	14.1265	down
pos	7-benzyl-11,14,20-trimethyl-16-(2-methylpropyl)-10,13-di(propan-2-yl)-17-oxa-1,5,8,11,14-pentazabicyclo[17.3.0]docosane-2,6,9,12,15,18-hexone	-2.01665	0.0272608	0.570636	11.1319	down
pos	Val-Phe-Arg	-2.3102	0.00890598	0.522779	8.08866	down
pos	Roseotoxin a	-1.06959	0.0216508	0.545631	7.92539	down
pos	Desferrioxamine d2	-1.55837	0.0350506	0.591191	7.798	down
pos	1,2-di-(9z-tetradecenoyl)-sn-glycero-3-phosphocholine	-1.53615	0.00981557	0.522779	7.09574	down
pos	DL-phenylalanine	-0.684065	0.00958601	0.522779	6.23789	down
pos	Solamargine	-1.93524	0.00939855	0.522779	5.62091	down
pos	Isovaleryl-l-carnitine	-3.61776	0.00730469	0.522779	5.60935	down
pos	N-acetyl-d-lactosamine	-3.39993	0.0132464	0.522779	5.1011	down
pos	1-palmitoyl-2-arachidonoyl-sn-glycero-3-phosphoserine	-2.11364	0.0113739	0.522779	4.88728	down
pos	Kukoamine b	-2.33121	0.0124558	0.522779	4.88016	down
pos	Tetradecanamide, n-[(1r,2r)-2-hydroxy-1-(hydroxymethyl)-2-(4-nitrophenyl)ethyl]-	-2.11914	0.00494955	0.522779	4.05297	down
pos	(+)-aphidicolin	-1.90644	0.0154867	0.526663	3.52421	down
pos	Syringic acid	-1.31486	0.0267257	0.570636	3.24128	down
pos	Menaquinone 4	-2.1137	0.00504731	0.522779	3.22554	down
pos	Ebastine	-2.31045	0.00123877	0.522779	3.21543	down
pos	6-[[5-(hydroxymethyl)-2,5,8a-trimethyl-1,4,4a,6,7,8-hexahydronaphthalen-1-yl]methyl]-3-methylidene-7-oxabicyclo[4.1.0]heptane-2,4,5-triol	-1.80618	0.00661144	0.522779	3.20196	down
pos	Apratoxin f	-1.9351	0.00906218	0.522779	3.12905	down
pos	5-[[17-(5,6-dihydroxy-6-methylheptan-2-yl)-3,12-dihydroxy-4,4,10,13,14-pentamethyl-2,3,5,6,7,11,12,15,16,17-decahydro-1h-cyclopenta[a]phenanthren-2-yl]oxy]-3-hydroxy-3-methyl-5-oxopentanoic acid	-1.89146	0.0309057	0.575726	2.87687	down
pos	Polygalic acid	-1.98708	0.00191789	0.522779	2.68462	down
pos	Acetildenafil	-2.16254	0.005242	0.522779	2.66125	down
pos	Urea, n-cyclopropyl-n'-[3-[6-(4-morpholinylmethyl)-1h-benzimidazol-2-yl]-1h-pyrazol-4-yl]-	-2.00071	0.0165707	0.527107	2.65164	down
pos	DL-Lysine	-0.931875	0.0174655	0.527107	2.55556	down
pos	Imatinib	-1.34032	0.0427759	0.622071	2.54868	down
pos	2'-hydroxy-3,4,4'-trimethoxychalcone	-1.22872	0.036231	0.596627	2.45882	down
pos	Proscillaridin a	-1.53591	0.0195499	0.542471	2.22805	down
pos	Prostaglandin e2 serinolamide	-1.71914	0.00829125	0.522779	2.18613	down
pos	Cyclosieversigenin derivative: 3,6-di-ac	-2.00791	0.016759	0.527107	2.15191	down
pos	Zaleplon	-1.28484	0.0225007	0.555905	2.14387	down
pos	Oxadiazon	-1.54087	0.0352133	0.591191	2.12719	down
pos	Cabergoline	-1.90335	0.00943987	0.522779	2.11639	down
pos	Promethazine n-oxide	-0.960009	0.00476478	0.522779	2.0648	down
pos	1h-indole-5-sulfonamide, n-(3-chlorophenyl)-3-[[3,5-dimethyl-4-[(4-methyl-1-piperazinyl)carbonyl]-1h-pyrrol-2-yl]methylene]-2,3-dihydro-n-methyl-2-oxo-, (3z)-	-1.85888	0.00826682	0.522779	2.04832	down
pos	1',4-sophorolactone 6',6-diacetate	-1.23225	0.0228697	0.558064	2.00843	down
pos	Marmesin	-1.78863	0.0376653	0.600382	1.99216	down
pos	N-acetylneuraminic acid, 2,3-dehydro-2-deoxy-	-1.3136	0.0146094	0.523565	1.97837	down
pos	1-aminocyclopropanecarboxylic acid	-1.05216	0.0101124	0.522779	1.89076	down
pos	Pepstatin a	-0.959567	0.00651098	0.522779	1.83989	down
pos	Pheophytin a	1.72729	0.0396722	0.607624	1.74431	up
pos	Cytochalasin b	-2.15671	0.020126	0.545631	1.71176	down
pos	Lnt	-2.46791	0.0129675	0.522779	1.70558	down
pos	Methyl (2s,3r,4s)-3-ethenyl-4-[(z)-3-[(2s,3r,4r)-3-ethenyl-5-methoxycarbonyl-2-[(2s,3r,4s,5s,6r)-3,4,5-trihydroxy-6-(hydroxymethyl)oxan-2-yl]oxy-3,4-dihydro-2h-pyran-4-yl]-4-oxobut-2-enyl]-2-[(2s,3r,4s,5s,6r)-3,4,5-trihydroxy-6-(hydroxymethyl)oxan-2-yl]oxy-3,4-dihydro-2h-pyran-5-carboxylate	-2.20598	0.00497398	0.522779	1.66304	down
pos	2-imidazolidinethione	-0.667084	0.0107537	0.522779	1.61308	down
pos	Digoxin	-1.3265	0.0280852	0.570636	1.61241	down
pos	Nitralin	-1.62426	0.0148602	0.523565	1.60232	down
pos	N-acetylmannosamine	-1.70938	0.0398189	0.608023	1.54634	down
pos	Cys-Asp-Arg	-1.82866	0.0115374	0.522779	1.50984	down
pos	Trp-Arg-Lys	-1.63011	0.0492806	0.638454	1.46312	down
pos	G-guanidinobutyrate	1.34396	0.049371	0.638454	1.43691	up
pos	N-oleoyltaurine	-1.7415	0.011687	0.522779	1.42489	down
pos	Phe-Val-Arg	-1.60507	0.0458712	0.633393	1.41695	down
pos	Buspirone	-1.27567	0.0327847	0.586776	1.4159	down
pos	5-methylcytosine	-1.46402	0.0287701	0.570636	1.40025	down
pos	Harmane	1.14541	0.03228	0.586776	1.38719	up
pos	Veratramine	-1.08891	0.0398049	0.608023	1.37614	down
pos	12-deoxy-6r,7r-epoxy-5beta-hydroxy-phorbol-13-hexadecanoate	-1.69015	0.00222481	0.522779	1.36047	down
pos	Trans-hydroxyglimepiride	-1.364	0.0454678	0.632415	1.34527	down
pos	Geissospermine	-1.93945	0.00324466	0.522779	1.33232	down
pos	Corydaline	-1.49158	0.0096742	0.522779	1.33176	down
pos	N-[1-(4-methoxy-6-oxopyran-2-yl)-2-methylpropyl]acetamide	-1.95904	0.0162118	0.527107	1.32942	down
pos	2-[[6-[[17-[5,6-dimethyl-3-[3,4,5-trihydroxy-6-(hydroxymethyl)oxan-2-yl]oxyhept-5-en-2-yl]-1-hydroxy-10,13-dimethyl-2,3,4,7,8,9,11,12,14,15,16,17-dodecahydro-1h-cyclopenta[a]phenanthren-3-yl]oxy]-3,4,5-trihydroxyoxan-2-yl]methoxy]-6-(hydroxymethyl)oxane-3,4,5-triol	-1.20733	0.0187584	0.538438	1.31838	down
pos	Anthranoyllycoctonine	-1.51215	0.0229829	0.558126	1.31218	down
pos	Oxethazaine	-1.20291	0.0110885	0.522779	1.24465	down
pos	Astragaloside iv	-1.21542	0.01886	0.538438	1.2371	down
pos	Nicotinate	0.84742	0.0485682	0.638454	1.2001	up
pos	Fingolimod	0.638537	9.72774e-06	0.0980361	1.19177	up
pos	Stearamide	1.9555	0.00756926	0.522779	1.19064	up
pos	5-androsten-3.beta.,16.alpha.-diol-17-one	-0.825038	0.00598604	0.522779	1.18587	down
pos	Epimedin b	-1.57301	0.0134766	0.522779	1.09075	down
pos	15s-hydroxy-5z,8z,11z,13e-eicosatetraene-(2-biotinyl)hydrazide	-1.77808	0.00991337	0.522779	1.07923	down
pos	1-linoleoyl-2-oleoyl-rac-glycerol	1.14961	0.0146726	0.523565	1.05457	up
pos	2'-deoxyadenosine 5'-monophosphate	-1.38708	0.0253767	0.570636	1.01962	down
pos	.alpha.-amanitin	-1.90145	0.0280697	0.570636	1.01788	down
pos	Lys-Gly-Lys	-1.18559	0.0204642	0.545631	1.01691	down
pos	Astragaloside i	-1.34297	0.0114065	0.522779	1.01396	down

## Sheet: Table S3
Table S3 Metabolite ID and substance name matched with secondary spectrum
Compound_ID	MS2_name
M637T343_pos_POS	Acetylpodocarpic acid anhydride
M184T345_pos_POS	(.+,-.)-4-fluoroephedrine
M196T40_pos_POS	.alpha.-methyl-l-tyrosine
M291T174_pos_POS	3-[4-methyl-1-(2-methylpropanoyl)-3-oxocyclohexyl]butanoic acid
M121T210_1_pos_POS	4-hydroxyphenethyl alcohol
M105T168_pos_POS	4-methylbenzyl alcohol
M393T208_1_pos_POS	Cys-Asp-Arg
M320T295_pos_POS	Chloroquine
M170T35_pos_POS	Diphenylamine
M316T286_pos_POS	Flusilazole
M432T354_pos_POS	Linustatin
M324T279_pos_POS	Lsd
M91T210_pos_POS	O-toluidine
M103T210_pos_POS	Phenylacetaldehyde
M122T167_pos_POS	Phenylethylamine
M449T375_2_pos_POS	Pyroglu-tyr-arg
M470T343_pos_POS	Trp-His-Lys
M138T210_pos_POS	Tyramine
M159T160_pos_POS	Vitamin c
M305T126_pos_POS	Zeranol
M235T135_pos_POS	Zolpidem
M433T311_pos_POS	--
M434T311_1_pos_POS	--
M276T287_1_pos_POS	--
M347T238_pos_POS	--
M351T406_pos_POS	--
M112T338_pos_POS	--
M359T172_pos_POS	--
M309T235_pos_POS	--
M447T388_pos_POS	--
M408T241_pos_POS	--
M558T25_pos_POS	--
M345T475_pos_POS	--
M625T238_pos_POS	--
M118T210_pos_POS	--
M293T395_neg_NEG	10-formyl-7,8-dihydrofolic acid
M389T102_neg_NEG	4',5,7-trihydroxy 3,3',6,8-tetramethoxyflavone
M486T277_neg_NEG	4-[[4-hydroxy-2-(2-methylpropyl)-1-oxo-3,3a-dihydro-2h-imidazo[1,2-a]indol-4-yl]methyl]-1-methyl-2,4-dihydro-1h-pyrazino[2,1-b]quinazoline-3,6-dione
M173T337_neg_NEG	Arginine
M229T267_neg_NEG	Dodecanedioic acid
M259T171_neg_NEG	Falcarindiol
M163T66_neg_NEG	Lumazine
M333T341_neg_NEG	Mitomycin c
M292T286_neg_NEG	N-acetylmuramic acid
M337T208_neg_NEG	Pinolidoxin
M303T66_neg_NEG	Propanedinitrile, 2-[[3-bromo-5-(1,1-dimethylethyl)-4-hydroxyphenyl]methylene]-
M124T277_neg_NEG	Taurine
M493T131_neg_NEG	(2s,3r,5r,10r,13r,14s,17s)-2,3,14-trihydroxy-10,13-dimethyl-17-[(2r,3r,5r)-2,3,6-trihydroxy-5,6-dimethylheptan-2-yl]-2,3,4,5,9,11,12,15,16,17-decahydro-1h-cyclopenta[a]phenanthren-6-one
M319T206_neg_NEG	.beta.-zearalenol
M359T136_neg_NEG	Aldosterone
M408T354_neg_NEG	Ezetimibe
M323T237_neg_NEG	Oxyphenbutazone
M574T27_2_neg_NEG	Sulfobacin b
M560T27_neg_NEG	--
M235T78_neg_NEG	--
M451T61_neg_NEG	--
M329T181_1_neg_NEG	--
M138T161_neg_NEG	--
M623T238_neg_NEG	--
M257T157_neg_NEG	--
M165T342_neg_NEG	--
M292T271_neg_NEG	--
M510T170_neg_NEG	--
M323T200_neg_NEG	--
M382T205_neg_NEG	--
M174T218_neg_NEG	--
M165T412_neg_NEG	--
M209T172_neg_NEG	--
M227T403_neg_NEG	--
